# Supplementary material for: Chromatin accessibility associates with protein-RNA correlation in human cancer
Source: Nat Commun. 2021 Sep 30;12:5732. doi: 10.1038/s41467-021-25872-1 (PMC8484618; doi:10.1038/s41467-021-25872-1)
Supplement: Supplementary file 3 — Supplementary Data 1 [file 41467_2021_25872_MOESM3_ESM.xlsx]

## Sheet: ATAC primers
SampleID_i7index-i5index		i7 adapter = CAAGCAGAAGACGGCATACGAGAT[i7]GTCTCGTGGGCTCGG						i5 adapter=AATGATACGGCGACCACCGAGATCTACAC[i5]TCGTCGGCAGCGTC
F001-C1-T1_Rep1_TAAGGCGA-TGGAAATC
F001-C1-T1_Rep2_CGTACTAG-TGGAAATC
F002-C1-N1_Rep1_AGGCAGAA-TGGAAATC
F002-C1-N1_Rep2_TCCTGAGC-TGGAAATC
F003-C1-M1_Rep1_GGACTCCT-TGGAAATC
F003-C1-M1_Rep2_TAGGCATG-TGGAAATC
F004-C2-T1_Rep1_CTCTCTAC-TGGAAATC
F004-C2-T1_Rep2_CAGAGAGG-TGGAAATC
F005-C2-N1_Rep1_GCTACGCT-TGGAAATC
F005-C2-N1_Rep2_CGAGGCTG-TGGAAATC
F007-C3-T1_Rep1_AAGAGGCA-TGGAAATC
F007-C3-T1_Rep2_GTAGAGGA-TGGAAATC
F009-C4-T1_Rep1_TGGATCTG-TGGAAATC
F009-C4-T1_Rep2_CCGTTTGT-TGGAAATC
F010-C4-N1_Rep1_TGCTGGGT-TGGAAATC
F010-C4-N1_Rep2_AGGTTGGG-TGGAAATC
F014-C5-N1_Rep1_GTGTGGTG-AACATGAT
F014-C5-N1_Rep2_TGGGTTTC-AACATGAT
F017-C7-T1_Rep1_AGGCAGAA-AACATGAT
F017-C7-T1_Rep2_TCCTGAGC-AACATGAT
F018-C7-N1_Rep1_TGGATCTG-AACATGAT
F018-C7-N1_Rep2_CCGTTTGT-AACATGAT
F019-C7-M1_Rep1_TGCTGGGT-AACATGAT
F019-C7-M1_Rep2_AGGTTGGG-AACATGAT
F020-C8-T1_Rep1_TAAGGCGA-AACATGAT
F020-C8-T1_Rep2_CGTACTAG-AACATGAT
F021-C8-N1_Rep1_GGACTCCT-AACATGAT
F021-C8-N1_Rep2_TAGGCATG-AACATGAT
F022-C8-M1_Rep1_CTCTCTAC-AACATGAT
F022-C8-M1_Rep2_CAGAGAGG-AACATGAT
F023-C8-M2_Rep1_GCTACGCT-AACATGAT
F023-C8-M2_Rep2_CGAGGCTG-AACATGAT
F024-C9-T1_Rep1_TGGTCACA-AACATGAT
F024-C9-T1_Rep2_TTGACCCT-AACATGAT
F025-C9-M1_Rep1_AAGAGGCA-AACATGAT
F025-C9-M1_Rep2_GTAGAGGA-AACATGAT
F026-C10-T1_Rep2_AGGTTGGG-TGATGAAA
F028-C10-N1_Rep1_AATTCGTT-TGATGAAA
F028-C10-N1_Rep2_GGCGTCGA-TGATGAAA
F029-C10-M1_Rep1_GGACTCCT-GTCGGACT
F030-C10-M2_Rep1_TGGTCACA-TGATGAAA
F030-C10-M2_Rep2_TTGACCCT-TGATGAAA
F032-C11-T1_Rep1_GTGTGGTG-TGATGAAA
F032-C11-T1_Rep2_TGGGTTTC-TGATGAAA
F033-C11-N1_Rep1_CGCGGACA-TGATGAAA	not enough cells
F033-C11-N1_Rep2_TTCCATAT-TGATGAAA
F034-C11-M1_Rep1_TAAGGCGA-GTCGGACT	Yes; 90,000 nuclei on recount
F034-C11-M1_Rep2_CGTACTAG-GTCGGACT
F035-C11-M2_Rep1_AGGCAGAA-GTCGGACT	Yes
F035-C11-M2_Rep2_TCCTGAGC-GTCGGACT
F036-C12-T1_Rep2_CGTACTAG-ACTGCATA
F036-C12-T1_R_Rep1_TAAGGCGA-GTAAGGAG
F037-C12-N1_Rep1_AGGCAGAA-ACTGCATA
F037-C12-N1_Rep2_TCCTGAGC-ACTGCATA
F037-C12-N1_R_Rep1_CGTACTAG-GTAAGGAG
F037-C12-N1_R_Rep2_AGGCAGAA-GTAAGGAG
F038-C12-M1_Rep1_GGACTCCT-ACTGCATA
F038-C12-M1_Rep2_TAGGCATG-ACTGCATA
F038-C12-M1_R_Rep1_TCCTGAGC-GTAAGGAG
F038-C12-M1_R_Rep2_GGACTCCT-GTAAGGAG
F039-C12-M2_Rep1_CTCTCTAC-ACTGCATA
F039-C12-M2_Rep2_CAGAGAGG-ACTGCATA
F039-C12-M2_R_Rep1_TAGGCATG-GTAAGGAG
F039-C12-M2_R_Rep2_CTCTCTAC-GTAAGGAG
F040-C12-M3_Rep1_GCTACGCT-ACTGCATA
F040-C12-M3_Rep2_CGAGGCTG-ACTGCATA
F040-C12-M3_R_Rep1_CAGAGAGG-GTAAGGAG
F040-C12-M3_R_Rep2_GCTACGCT-GTAAGGAG
F041-C13-T1_Rep1_AAGAGGCA-ACTGCATA
F041-C13-T1_Rep2_GTAGAGGA-ACTGCATA
F041-C13-T1_R_Rep1_CGAGGCTG-GTAAGGAG
F041-C13-T1_R_Rep2_AAGAGGCA-GTAAGGAG
F042-C13-N1_Rep1_TGGATCTG-ACTGCATA
F042-C13-N1_Rep2_CCGTTTGT-ACTGCATA
F042-C13-N1_R_Rep1_GTAGAGGA-GTAAGGAG
F042-C13-N1_R_Rep2_TGGATCTG-GTAAGGAG
F043-C14-N1_Rep1_TGCTGGGT-ACTGCATA
F043-C14-N1_Rep2_AGGTTGGG-ACTGCATA
F044-C15-T1_Rep1_GTGTGGTG-ACTGCATA
F044-C15-T1_Rep2_TGGGTTTC-ACTGCATA
F044-C15-T1_R_Rep1_TGCTGGGT-GTAAGGAG
F044-C15-T1_R_Rep2_AGGTTGGG-GTAAGGAG
F045-C15-N1_Rep1_TGGTCACA-ACTGCATA
F045-C15-N1_Rep2_TTGACCCT-ACTGCATA
F045-C15-N1_R_Rep1_GTGTGGTG-GTAAGGAG
F045-C15-N1_R_Rep2_TGGGTTTC-GTAAGGAG
F046-C16-T1_Rep1_TAAGGCGA-AAGGAGTA
F046-C16-T1_Rep2_CGTACTAG-AAGGAGTA
F047-C16-N1_Rep1_AGGCAGAA-AAGGAGTA
F047-C16-N1_Rep2_TCCTGAGC-AAGGAGTA
F048-C17-T1_Rep1_CGCGGACA-ACTGCATA
F048-C17-T1_Rep2_TTCCATAT-ACTGCATA
F048-C17-T1_R_Rep1_TGGTCACA-GTAAGGAG
F048-C17-T1_R_Rep2_TTGACCCT-GTAAGGAG
F049-C17-N1_Rep1_AATTCGTT-ACTGCATA
F049-C17-N1_Rep2_GGCGTCGA-ACTGCATA
F049-C17-N1_R_Rep1_CGCGGACA-GTAAGGAG
F049-C17-N1_R_Rep2_TTCCATAT-GTAAGGAG
F050-C18-T1_Rep1_GGACTCCT-AAGGAGTA
F050-C18-T1_Rep2_TAGGCATG-AAGGAGTA
F051-C18-N1_Rep1_CTCTCTAC-AAGGAGTA
F051-C18-N1_Rep2_CAGAGAGG-AAGGAGTA
F052-C18-M1_Rep1_GCTACGCT-AAGGAGTA
F052-C18-M1_Rep2_CGAGGCTG-AAGGAGTA
F054-C18-M3_Rep1_TGGATCTG-AAGGAGTA
F054-C18-M3_Rep2_CCGTTTGT-AAGGAGTA
F055-C19-T1_Rep1_TGCTGGGT-AAGGAGTA
F055-C19-T1_Rep2_AGGTTGGG-AAGGAGTA
F056-C19-N1_Rep1_GTGTGGTG-AAGGAGTA
F056-C19-N1_Rep2_TGGGTTTC-AAGGAGTA
F057-C20-T1_Rep1_TGGTCACA-AAGGAGTA
F057-C20-T1_Rep2_TTGACCCT-AAGGAGTA
F058-C20-N1_Rep1_CGCGGACA-AAGGAGTA
F058-C20-N1_Rep2_TTCCATAT-AAGGAGTA
F059-C21-T1_Rep1_TAAGGCGA-CTAAGCCT
F059-C21-T1_Rep2_CGTACTAG-CTAAGCCT
F060-C21-N1_Rep1_AGGCAGAA-CTAAGCCT
F060-C21-N1_Rep2_TCCTGAGC-CTAAGCCT
F061-C21-M1_Rep1_GGACTCCT-CTAAGCCT
F061-C21-M1_Rep2_TAGGCATG-CTAAGCCT
F062-C22-T1_Rep1_CTCTCTAC-CTAAGCCT
F062-C22-T1_Rep2_CAGAGAGG-CTAAGCCT
F063-C22-N1_Rep1_GCTACGCT-CTAAGCCT
F063-C22-N1_Rep2_CGAGGCTG-CTAAGCCT
F064-C23-T1_Rep1_AAGAGGCA-CTAAGCCT
F064-C23-T1_Rep2_GTAGAGGA-CTAAGCCT
F065-C23-N1_Rep2_CCGTTTGT-CTAAGCCT
F066-C23-M1_Rep1_TGCTGGGT-CTAAGCCT
F066-C23-M1_Rep2_AGGTTGGG-CTAAGCCT
F067-C23-M2_Rep1_GTGTGGTG-CTAAGCCT
F067-C23-M2_Rep2_TGGGTTTC-CTAAGCCT
F068-C24-T1_Rep1_TGGTCACA-CTAAGCCT
F068-C24-T1_Rep2_TTGACCCT-CTAAGCCT
F069-C24-N1_Rep1_CGCGGACA-CTAAGCCT
F069-C24-N1_Rep2_TTCCATAT-CTAAGCCT
F070-C25-T1_C_Rep1_AAGAGGCA-TGATGAAA
F070-C25-T1_Rep1_TAAGGCGA-TATCCTCT
F071-C25-N1_C_Rep1_CGAGGCTG-TGATGAAA
F071-C25-N1_Rep1_AATTCGTT-CTCTCTAT
F071-C25-N1_Rep2_GGCGTCGA-CTCTCTAT
F072-C25-M1_Rep1_AATTCGTT-CTAAGCCT
F072-C25-M1_Rep2_GGCGTCGA-CTAAGCCT
F073-C25-M2_C_Rep1_CAGAGAGG-TGATGAAA
F073-C25-M2_C_Rep2_GCTACGCT-TGATGAAA
F073-C25-M2_Rep1_CGCGGACA-CTCTCTAT
F074-C26-T1_Rep1_CTCTCTAC-TATCCTCT
F074-C26-T1_Rep2_CAGAGAGG-TATCCTCT
F075-C26-N1_Rep1_AAGAGGCA-TATCCTCT
F075-C26-N1_Rep2_GTAGAGGA-TATCCTCT
F076-C26-M1_Rep1_AGGCAGAA-TATCCTCT
F076-C26-M1_Rep2_TCCTGAGC-TATCCTCT
F077-C26-M2_Rep1_GCTACGCT-TATCCTCT
F077-C26-M2_Rep2_CGAGGCTG-TATCCTCT
F078-C26-M3_Rep1_GGACTCCT-TATCCTCT
F078-C26-M3_Rep2_TAGGCATG-TATCCTCT
F079-C27-T1_Rep1_GTGTGGTG-TATCCTCT
F079-C27-T1_R_Rep1_TGGATCTG-AGAGTAGA
F079-C27-T1_R_Rep2_CCGTTTGT-AGAGTAGA
F080-C27-N1_Rep1_TGCTGGGT-TATCCTCT
F080-C27-N1_Rep2_AGGTTGGG-TATCCTCT
F080-C27-N1_R_Rep1_TGGTCACA-AGAGTAGA
F080-C27-N1_R_Rep2_TTGACCCT-AGAGTAGA
F081-C27-M1_Rep1_TGGATCTG-TATCCTCT
F081-C27-M1_Rep2_CCGTTTGT-TATCCTCT
F081-C27-M1_R_Rep1_AAGAGGCA-AGAGTAGA
F081-C27-M1_R_Rep2_GTAGAGGA-AGAGTAGA
F082-C28-T1_Rep1_GTGTGGTG-TAGATCGC
F082-C28-T1_Rep2_TGGGTTTC-TAGATCGC
F083-C28-N1_Rep1_TGCTGGGT-TAGATCGC
F083-C28-N1_Rep2_AGGTTGGG-TAGATCGC
F084-C28-M1_Rep1_TGGATCTG-TAGATCGC
F084-C28-M1_Rep2_CCGTTTGT-TAGATCGC
F085-C28-M2_Rep1_TGGTCACA-TAGATCGC
F085-C28-M2_Rep2_TTGACCCT-TAGATCGC
F086-C29-M1_Rep1_CGCGGACA-TAGATCGC
F086-C29-M1_Rep2_TTCCATAT-TAGATCGC
F087-C29-M2_Rep1_AATTCGTT-TAGATCGC
F087-C29-M2_Rep2_GGCGTCGA-TAGATCGC
F088-C30-T1_C_Rep1_TCCTGAGC-TGATGAAA
F088-C30-T1_Rep1_AAGAGGCA-TAGATCGC
F088-C30-T1_Rep2_GTAGAGGA-TAGATCGC
F089-C30-N1_12-20_Rep1_GCTACGCT-TAGATCGC
F089-C30-N1_12-20_Rep2_CGAGGCTG-TAGATCGC
F089-C30-N1_Rep1_AGGCAGAA-TAGATCGC
F090-C30-M1_Rep1_GGACTCCT-TAGATCGC
F090-C30-M1_Rep2_TAGGCATG-TAGATCGC
F091-C30-M2_C_Rep1_TAAGGCGA-TGATGAAA
F091-C30-M2_Rep1_TAAGGCGA-TAGATCGC
F091-C30-M2_Rep2_CGTACTAG-TAGATCGC
F092-C30-M3_C_Rep1_AGGCAGAA-TGATGAAA
F092-C30-M3_Rep1_CTCTCTAC-TAGATCGC
F092-C30-M3_Rep2_CAGAGAGG-TAGATCGC
F093-C31-N1_Rep1_AATTCGTT-AAGGAGTA
F093-C31-N1_Rep2_GGCGTCGA-AAGGAGTA
F093-C31-N1_R_Rep1_TGCTGGGT-AGAGTAGA
F093-C31-N1_R_Rep2_AGGTTGGG-AGAGTAGA
F095-C31-M1_Rep1_TAAGGCGA-CTCTCTAT
F095-C31-M1_Rep2_CGTACTAG-CTCTCTAT
F095-C31-M1_R_Rep1_GCTACGCT-AGAGTAGA
F095-C31-M1_R_Rep2_CGAGGCTG-AGAGTAGA
F096-C31-M2_R_Rep1_AATTCGTT-AGAGTAGA
F096-C31-M2_R_Rep2_GGCGTCGA-AGAGTAGA
F097-C31-M3_R2_Rep1_CGCGGACA-AACATGAT
F097-C31-M3_R2_Rep2_TTCCATAT-AACATGAT
F097-C31-M3_Rep1_TCCTGAGC-CTCTCTAT
F097-C31-M3_Rep2_GGACTCCT-CTCTCTAT
F099-C32-T2_Rep1_TAGGCATG-CTCTCTAT
F099-C32-T2_Rep2_CTCTCTAC-CTCTCTAT
F100-C33-T1_Rep1_GCTACGCT-CTCTCTAT
F100-C33-T1_Rep2_CGAGGCTG-CTCTCTAT
F101-C34-T1_C_Rep1_CTCTCTAC-TGATGAAA
F101-C34-T1_Rep1_AAGAGGCA-CTCTCTAT
F101-C34-T1_Rep2_GTAGAGGA-CTCTCTAT
F101-C34-T1_R_Rep1_CGCGGACA-AGAGTAGA
F101-C34-T1_R_Rep2_TTCCATAT-AGAGTAGA
F102-C34-N1_Rep1_TGGATCTG-CTCTCTAT
F102-C34-N1_Rep2_CCGTTTGT-CTCTCTAT
F102-C34-N1_R_Rep1_CTCTCTAC-AGAGTAGA
F102-C34-N1_R_Rep2_CAGAGAGG-AGAGTAGA
F103-C35-T1_Rep1_TGCTGGGT-CTCTCTAT
F103-C35-T1_R_Rep1_GGACTCCT-AGAGTAGA
F103-C35-T1_R_Rep2_TAGGCATG-AGAGTAGA
F104-C35-N1_Rep1_GTGTGGTG-CTCTCTAT
F104-C35-N1_Rep2_TGGGTTTC-CTCTCTAT
F104-C35-N1_R_Rep1_AGGCAGAA-AGAGTAGA
F104-C35-N1_R_Rep2_TCCTGAGC-AGAGTAGA
F106-C27-M2_Rep1_TGGTCACA-TATCCTCT
F106-C27-M2_Rep2_TTGACCCT-TATCCTCT
F106-C27-M2_R_Rep1_TAAGGCGA-AGAGTAGA
F106-C27-M2_R_Rep2_CGTACTAG-AGAGTAGA
	Not enough cells

## Sheet: RNA primers
Sample ID	i7-i5 indices	i7 adapter = GATCGGAAGAGCACACGTCTGAACTCCAGTCAC[i7]ATCTCGTATGCCGTCTTCTGCTTG						i5 adapter=AATGATACGGCGACCACCGAGATCTACAC[i5]ACACTCTTTCCCTACACGACGCTCTTCCGATCT
F001	CCGCGGTT-AGCGCTAG
F002	TTATAACC-GATATCGA
F003	GGACTTGG-CGCAGACG
F004	AAGTCCAA-TATGAGTA
F005	TACTCATA-CCTGTGGC
F007	ATCCACTG-AGGTGCGT
F009	GCTTGTCA-GAACATAC
F010	CAAGCTAG-ACATAGCG
F014	TGGATCGA-GTGCGATA
F017	AGTTCAGG-CCAACAGA
F018	GACCTGAA-TTGGTGAG
F019	TCTCTACT-CGCGGTTC
F020	CTCTCGTC-TATAACCT
F022	CCAAGTCT-AAGGATGA
F023	TTGGACTC-GGAAGCAG
F024	GGCTTAAG-TCGTGACC
F025	AATCCGGA-CTACAGTT
F026	TAATACAG-ATATTCAC
F028	CGGCGTGA-GCGCCTGT
F029	ATGTAAGT-ACTCTATG
F030	GCACGGAC-GTCTCGCA
F032	GGTACCTT-AAGACGTC
F033	AACGTTCC-GGAGTACT
F034	GCAGAATT-ACCGGCCA
F035	ATGAGGCC-GTTAATTG
F036	ACTAAGAT-AACCGCGG
F037	GTCGGAGC-GGTTATAA
F039	TCCAACGC-TTGGACTT
F040	CCGTGAAG-CAGTGGAT
F041	TTACAGGA-TGACAAGC
F042	GGCATTCT-CTAGCTTG
F043	AATGCCTC-TCGATCCA
F044	TACCGAGG-CCTGAACT
F045	CGTTAGAA-TTCAGGTC
F046	AGCCTCAT-AGTAGAGA
F047	GATTCTGC-GACGAGAG
F048	TCGTAGTG-AGACTTGG
F049	CTACGACA-GAGTCCAA
F050	TAAGTGGT-CTTAAGCC
F051	CGGACAAC-TCCGGATT
F053	ATATGGAT-CTGTATTA
F054	GCGCAAGC-TCACGCCG
F055	AAGATACT-ACTTACAT
F056	GGAGCGTC-GTCCGTGC
F057	ATGGCATG-AAGGTACC
F058	GCAATGCA-GGAACGTT
F059	GTTCCAAT-AATTCTGC
F060	ACCTTGGC-GGCCTCAT
F061	ATATCTCG-ATCTTAGT
F062	GCGCTCTA-GCTCCGAC
F063	AACAGGTT-ATACCAAG
F064	GGTGAACC-GCGTTGGA
F065	CAACAATG-CTTCACGG
F066	TGGTGGCA-TCCTGTAA
F067	AGGCAGAG-AGAATGCC
F068	GAATGAGA-GAGGCATT
F069	TGCGGCGT-CCTCGGTA
F070	CATAATAC-TTCTAACG
F071	GATCTATC-ATGAGGCT
F072	AGCTCGCT-GCAGAATC
F073	CGGAACTG-CACTACGA
F074	TAAGGTCA-TGTCGTAG
F075	TTGCCTAG-ACCACTTA
F076	CCATTCGA-GTTGTCCG
F078	ACACTAAG-ATCCATAT
F079	GTGTCGGA-GCTTGCGC
F080	TTCCTGTT-AGTATCTT
F081	CCTTCACC-GACGCTCC
F083	ATTGTGAA-TGCATTGC
F084	ACTCGTGT-ATTGGAAC
F085	GTCTACAC-GCCAAGGT
F086	CAATTAAC-CGAGATAT
F087	TGGCCGGT-TAGAGCGC
F088	AGTACTCC-AACCTGTT
F089	GACGTCTT-GGTTCACC
F090	TGCGAGAC-CATTGTTG
F093	GTGAATAT-TCTCATTC
F095	AACTGTAG-ACGCCGCA
F096	GGTCACGA-GTATTATG
F097	CTGCTTCC-GATAGATC
F098	TCATCCTT-AGCGAGCT
F099	AGGTTATA-CAGTTCCG
F100	GAACCGCG-TGACCTTA
F103	TATCGCAC-CTTAGTGT
F104	CGCTATGT-TCCGACAC
F105	GTATGTTC-AACAGGAA
F106	ACGCACCT-GGTGAAGG
