# Supplementary material for: Chromatin accessibility associates with protein-RNA correlation in human cancer
Source: Nat Commun. 2021 Sep 30;12:5732. doi: 10.1038/s41467-021-25872-1 (PMC8484618; doi:10.1038/s41467-021-25872-1)
Supplement: Supplementary file 5 — Source Data [file 41467_2021_25872_MOESM5_ESM.xlsx]

## Sheet: Supp 2e
Supplementary Figure 2e
	p-values
	Not Differential Accessibility	Differential Footprint
	0.039906	0.0171849
	0.0236652	0.0175001
	0.00548434	0.0154504
	0.0227926	0.00286559
	0.138991	0.0748939
	0.176741	0.00261724
	0.0304268	0.00473555
	0.474768	0.0842777
	0.0507101	0.0231201
	0.00421975	0.0252154
	0.962597	0.0200516
	0.716082	0.0614186
	0.790646	0.0595358
	0.130183	0.570457
	0.183146	0.00818983
	0.195372	0.00448413
	0.178019	0.0170412
	0.0091544	0.0483169
	0.00218321	0.0747191
	0.00989467	0.00138287
	0.0163896	0.00487406
	0.00565475	0.0199118
	0.804766	0.0688318
	0.373595	0.0598342
	0.0210747	0.0781336
	0.0905301	0.0162363
	0.0278996	0.00124444
	0.0136069	0.00101672
	0.0646589	0.00408413
	0.0447813	0.0659461
	0.0114056	0.00595162
	0.00187278	0.00296271
	0.0482217	0.0835586
	0.0244696	0.0765288
	0.00798778	0.0285915
	0.00910628	0.0100587
	0.0199555	0.557906
	0.0455342	0.000681
	0.551164	0.958953
	0.0789517	0.110948
	0.00411355	0.0157784
	0.802068	0.0145219
	0.431406	0.0100512
	0.770786	6.24e-05
	0.49441	0.000104
	0.805684	9.79e-05
	0.882716	6.05e-05
	0.587227	0.0125884
	0.331829	0.039571
	0.0190917	0.0539687
	0.458855	5.47e-06
	0.853343	2.55e-06
	0.936414	5.74e-06
	0.978341	0.0198222
	0.960359	0.0814393
	0.711576	0.000131
	0.958734	0.00148294
	0.564406	0.109274
	0.49215	0.112917
	0.055879	0.0675454
	0.297169	0.149192
	0.519632	0.0384587
	0.123033	0.0125893
	0.179746	0.228035
	0.18409	0.253086
	0.322677	0.0610109
	0.69716	0.746521
	0.0536231	0.00215175
	0.0432278	0.00870526
	0.00900996	0.0070686
	0.242994	0.0121543
	0.0601476	0.00994024
	0.366486	0.00929385
	0.29376	0.00836724
	0.128808	0.00939792
	0.325663	0.00919059
	0.0865132	0.00488485
	0.399161	0.00709978
	0.17008	0.00783941
	0.216867	0.0103525
	0.325955	0.00307444
	0.248283	0.00815608
	0.209735	0.00687258
	0.334639	0.00237707
	0.0533402	0.00127756
	0.0932739	0.0817358
	0.157393	0.271832
	0.284201	0.0130619
	0.291035	0.0359049
	0.427514	0.259573
	0.273934	0.0156677
	0.226429	0.0665064
	0.0801352	0.0283977
	0.0595116	0.0419829
	0.0268513	0.0157155
	0.0513608	0.0394319
	0.150524	0.0365426
	0.146475	0.0675563
	0.142185	0.020263
	0.20752	0.00838373
	0.536545	0.00176594
	0.383851	0.00141462
	0.605814	0.00169124
	0.624892	0.00194867
	0.860065	0.00203159
	0.3894	0.0103115
	0.568252	0.00830318
	0.648093	0.00358925
	0.25669	0.0081065
	0.476508	0.0143204
	0.774506	0.0156259
	0.474395	0.0108059
	0.24034	0.010701
	0.0439662	0.00791812
	0.92697	0.00118495
	0.343974	0.0030788
	0.0571594	0.00124103
	0.0601056	0.027212
	0.00368726	0.0208476
	0.195942	0.0112206
	0.191907	0.0184175
	0.0662757	0.0217343
	0.0361672	0.0743983
	0.0196411	0.197994
	0.0758798	0.0311392
	0.226852	0.0367581
	0.168359	0.025082
	0.289068	0.00486039
	0.384203	0.0122767
	0.670908	0.00277605
	0.0212143	0.0301708
	0.0247303	0.0139318
	0.72867	0.0081243
	0.0537667	0.366953
	0.0611925	0.00237398
	0.619578	0.00370426
	0.399638	0.264499
	0.758426	0.386482
	0.00328636	0.010497
	0.0120307	0.259567
	0.00811711	0.0105734
	0.866009	0.304638
	0.500964	0.518668
	0.0677866	0.531126
	0.237504	0.649081
	0.0863336	0.388555
	0.457151	0.455295
	0.49229	0.121854
	0.0842777	0.0796896
	0.0595358	0.168136
	0.0721549	0.00617711
	0.340935	0.00665843
	0.00193292	0.00896873
	0.00264587	0.0101181
	0.0188996	0.0117435
	0.00332185	0.00330957
	0.0108466	0.00137491
	0.0243973	0.00283064
	0.00740124	0.000694
	0.0409094	0.00860032
	0.0287202	0.000261
	0.000786	0.00124495
	0.000726	0.00556385
	0.00709883	0.0197961
	0.00368001	0.00662478
	0.0162466	0.0373092
	0.709726	0.0536791
	0.39663	0.0783255
	0.00892336	0.00358934
	0.66818	0.0157478
	0.238529	0.480223
	0.0802704	0.294721
	0.145521	0.651763
	0.485342	0.155822
	0.825497	0.00579206
	0.862574	0.00680294
	0.103193	0.160972
	0.188717	0.00255151
	0.167389	0.226549
	0.35388	0.232913
	0.0152204	0.0505088
	0.00886028	0.167832
	0.068453	0.845749
	0.648423	0.45908
	0.189586	0.272501
	0.399889	0.33794
	0.5374	0.0764863
	0.70199	0.0131277
	0.709772	0.0132397
	0.0001	0.12547
	3.4e-05	0.308638
	5.06e-05	0.338951
	0.000132	0.106896
	3.62e-05	0.0175531
	0.000147	0.175414
	7.23e-05	0.0217474
	0.000305	0.0544739
	0.000874	0.048376
	0.000281	0.0125309
	5.38e-05	0.00711585
	0.000871	0.0152378
	0.0587446	0.0431856
	0.705434	0.00991486
	0.489647	0.00807317
	0.38403	0.0171226
	0.894281	0.0157253
	0.173515	0.0185781
	0.728367	0.018153
	0.0862489	0.000798
	0.240087	0.000765
	0.58369	0.00174045
	0.572673	0.0143551
	0.18872	0.466106
	0.781838	0.198244
	0.056188	0.162101
	0.0190689	0.221641
	0.0161816	0.239629
	0.0135269	0.256628
	0.994514	0.24009
	0.0916236	0.283346
	0.139796	0.301254
	0.708772	0.228891
	0.700733	0.235991
	0.899674	0.226952
	0.0996502	0.243678
	0.0360904	0.178367
	0.0729428	0.232806
	0.0984643	0.158649
	0.15035	0.194216
	0.172883	0.162005
	0.0913594	0.00185532
	0.0212313	0.00034
	0.10805	0.000168
	0.126765	0.000819
	0.130784	0.000352
	0.446051	0.00144457
	0.884699	0.38989
	0.885051	0.4399
	0.578747	0.33681
	0.835567	0.479105
	0.00104108	0.440882
	0.0179823	0.0881069
	0.00781019	0.0422516
	0.00500558	0.0510017
	0.0445701	0.0567364
	0.11572	0.332207
	0.938558	0.0893995
	0.679096	0.0556902
	0.778365	0.0360111
	0.550733	0.173577
	0.448462	0.101808
	0.69321	0.045035
	0.00868831	0.000621
	0.016725	0.00162678
	0.00299563	0.0106541
	0.0131537	0.0278254
	0.00758314	0.00781751
	0.00677774	0.0998079
	0.0137919	0.0261063
	0.0126425	0.0665273
	0.0117816	0.00338872
	0.00758594	0.00176006
	0.00775215	0.0177144
	0.809484	0.0352403
	0.973028	0.103254
	0.0515067	0.108421
	0.0864068	0.184304
	0.0590136	0.198841
	0.0184764	0.125098
	0.00338797	0.160243
	0.00812781	0.0792644
	0.00126598	0.149591
	0.0153837	0.100359
	0.683015	0.125893
	0.570457	0.146322
	0.64472	0.136802
	0.557435	0.0608222
	0.366846	0.172719
	0.242407	0.182908
	0.168579	0.0624481
	0.39584	0.11719
	0.184274	0.124735
	0.176897	0.196902
	0.238733	0.18762
	0.152931	0.155603
	0.336907	0.180692
	0.171107	0.419178
	0.347906	0.0190893
	0.392222	0.0241123
	0.636797	0.0323573
	0.548132	0.0403848
	0.9437	0.0330505
	0.772627	0.0269916
	0.485035	0.0290614
	0.634114	0.000837
	0.47224	0.00219245
	0.654997	0.00227574
	0.95005	0.381193
	0.272289	0.11772
	0.151434
	0.258663
	0.124389
	0.283751
	0.00296435
	0.000804
	0.00152217
	0.00557793
	0.0024507
	0.00443865
	0.00728871
	0.00498889
	0.00246304
	0.00765591
	0.0059872
	0.00391903
	0.00698334
	0.00194889
	0.00668646
	0.00401324
	0.00197079
	0.00471854
	0.00536703
	0.0028101
	0.398117
	0.000615
	0.140117
	0.0225429
	0.909838
	0.75956
	0.179746
	0.843336
	0.37033
	0.145014
	0.00514019
	0.112574
	0.0637811
	0.282712
	0.263213
	0.270186
	0.0402419
	0.044921
	0.05934
	0.0922033
	0.0818536
	0.0442558
	0.110529
	0.0360957
	0.0393177
	0.0052129
	0.0719804
	0.0973524
	0.131701
	0.0549127
	0.349576
	0.249378
	0.0148927
	0.183514
	0.268872
	0.027661
	0.848635
	0.491609
	0.479667
	0.712545
	0.366836
	0.278813
	0.179449
	0.000738
	0.426807
	0.00221676
	0.00865394
	0.0224338
	0.530021
	0.429642
	0.806128
	0.724284
	0.122344
	0.373008
	0.448499
	0.189279
	0.450726
	0.000335
	0.492771
	0.0726587
	0.0863257
	0.820393
	0.85295
	0.319541
	0.049276
	0.0148299
	0.0811838
	0.297293
	0.18074
	0.290445
	0.271337
	0.0816101
	0.00499492
	0.191562
	0.882971
	0.146221
	0.224319
	0.419263
	0.406225
	0.204314
	0.2233
	0.299463
	0.55369
	0.218591
	0.675968
	0.953966
	0.842082
	0.633455
	0.381994
	0.912487
	0.68315
	0.912442
	0.470271
	0.421586
	0.217209
	0.395578
	0.287574
	0.0575414
	0.00576918
	0.161328
	0.0699414
	0.23299
	0.284693
	0.167353
	0.102556
	0.451155
	0.309427
	0.366922
	0.992342
	0.0533726
	0.0177833
	0.0271417
	0.0309135
	0.0322816
	0.00423747
	0.299862
	0.0177702
	0.355925
	0.118229
	0.0704399
	0.0301005
	0.213334
	0.159224
	0.352985
	0.0117072
	0.0663067
	0.013033
	0.0204183
	0.26875
	0.338966
	0.143862
	0.0528903
	0.110233
	0.149044
	0.0449789
	0.799985
	0.428119
	0.616814
	0.222045
	0.00715706
	0.113361
	0.244355
	0.647799
	0.43126
	0.387078
	0.845223
	0.330279
	0.299269
	0.0420922
	0.219141
	0.721559
	0.981546
	0.257697
	0.895804
	0.123154
	0.362277
	0.820353
	0.0518606
	0.787825
	0.105849
	0.829675
	0.756275
	0.462713
	0.341395
	0.858118
	0.661063
	0.22844
	0.407466
	0.102111
	0.423519
	0.0031424
	0.0029075
	0.00280901
	0.00318739
	0.00298114
	0.00291657
	0.00242693
	0.676387
	0.57873
	0.433008
	0.181934
	0.00682308
	0.486796
	0.173987
	0.249685
	0.13353
	0.158377
	0.161547
	0.111531
	0.127167
	0.827672
	0.0171601
	0.171694
	0.763771
	0.412738
	0.642624
	0.441969
	0.534961
	0.428182
	0.29276
	0.341476
	0.229515
	0.403808
	0.262881
	0.182571
	0.0715306
	0.306731
	0.318794
	0.418803
	0.349416
	0.591746
	0.56327
	0.026779
	0.155597
	0.964465
	0.248166
	0.0370734
	0.0329785
	0.0510755
	0.00440709
	0.102133
	0.0528036
	0.193628
	0.327857
	0.481422
	0.67334
	0.629491
	0.328767
	0.444523
	0.108203
	0.0254364
	0.515829
	0.652114
	0.439484
	0.109129
	0.606123
	0.784559
	0.402027
	0.778128
	0.497648
	0.650716
	0.216432
	0.208307
	0.322988
	0.233713
	0.35329
	0.572419
	0.139444
	0.103419
	0.0886973
	0.857055
	0.070398
	0.210771
	0.0241726
	0.0327702
	0.0809355
	0.108802
	0.163588
	0.0748787
	0.0620544
	0.320342
	0.143534
	0.000555
	0.0312877
	0.0832082
	0.0057966
	0.0421993
	0.0860263
	0.0171851
	0.0328033
	0.0691104
	0.0134337
	0.0485377
	0.145604
	0.239742
	0.0288748
	0.0927751
	0.0813171
	0.423513
	0.270641
	0.36584
	0.236198
	0.0262149
	0.186013
	0.167873
	0.464321
	0.0580751
	0.109596
	0.108459
	0.228599
	0.957513
	0.0903418
	0.529145
	0.649485
	0.0842349
	0.449483
	0.254756
	0.199024
	0.122263
	0.2249
	0.959624
	0.726918
	0.825118
	0.0215222
	0.0337486
	0.0139101
	0.0310205
	0.0330651
	0.166716
	0.524121
	0.988478
	0.935557
	0.926935
	0.987375
	0.783703
	0.85992
	0.990296
	0.934572
	0.999928
	0.815576
	0.91734
	0.924291
	0.109078
	0.103721
	0.745262
	0.90166
	0.852967
	0.00571705
	0.00514351
	0.0101648
	0.00488316
	0.0920793
	0.282998
	0.0500953
	0.239966
	0.61135
	0.594268
	0.57922
	0.355357
	0.526449
	0.504658
	0.639039
	0.0406022
	0.0113106
	0.0283585
	0.505077
	0.763923
	0.333127
	0.0342352
	0.00723507
	0.00906615
	0.0269101
	0.0288066
	0.0334498
	0.00439229
	0.0319027
	0.236378
	0.0749857
	0.0133193
	0.0372443
	0.283981
	0.105162
	0.0902721
	0.00240193
	0.234724
	0.0231221
	0.0234682
	0.0224272
	0.01343
	0.0179529
	0.00313969
	0.280944
	0.59371
	0.285818
	0.453315
	0.297842
	0.817335
	0.561267
	0.711403
	0.481723
	0.297455
	0.572225
	0.746887
	0.253464
	0.073474
	0.0485595
	0.424933
	0.405167
	0.399172
	0.443946
	0.752268
	0.0953917
	0.414976
	0.626638
	0.360549
	0.997259
	0.991818
	0.0375812
	0.792142
	0.00119628
	0.0199118
	0.0598342
	0.0162363
	0.00101672
	0.0659461
	0.00296271
	0.0285915
	0.0817562
	0.0275295
	0.456646
	0.0173302
	0.134661
	0.00839897
	0.00409935
	0.109314
	0.578314
	0.126477
	0.138582
	0.026961
	0.014738
	0.000353
	0.029865
	0.790715
	0.636196
	0.454574
	0.666667
	0.366013
	0.212629
	0.667179
	0.0273183
	0.702957
	0.56549
	0.0532947
	0.0645128
	0.0394652
	0.0148138
	0.0233888
	0.414896
	0.701754
	0.0160845
	0.016961
	0.0638067
	0.245806
	0.323037
	0.751621
	0.230365
	0.324828
	0.811937
	0.0211835
	0.257426
	0.365199
	0.309972
	0.0965907
	0.671752
	0.34953
	0.30097
	0.209656
	0.161435
	0.0538613
	0.120499
	0.464423
	0.0181702
	0.0583825
	0.0979716
	0.0447392
	0.234113
	0.812988
	0.670908
	0.684757
	0.749865
	0.108204
	0.644321
	0.434033
	0.474954
	0.0870305
	0.803554
	0.897936
	0.128699
	0.0237117
	0.10295
	0.0731824
	0.0177913
	0.00741415
	0.409307
	0.852401
	0.72659
	0.581823
	0.682006
	0.236837
	0.852294
	0.288704
	0.47557
	0.38564
	0.0476477
	0.152015
	0.364143
	0.479884
	0.993188
	0.662153
	0.513777
	0.432489
	0.586474
	0.392249
	0.000645
	0.00582637
	0.0235898
	0.0356499
	0.89061
	0.932429
	0.0503654
	0.0422792
	0.0271366
	0.0133034
	0.0558813
	0.876271
	0.545761
	0.954105
	0.44804
	0.450185
	0.842616
	0.00638961
	0.221646
	0.246461
	0.00878191
	0.00889209
	0.00565752
	0.923488
	0.660936
	0.552977
	0.252789
	0.44777
	0.21106
	0.0220164
	0.676108
	0.153935
	0.0177599
	0.032735
	0.0506987
	0.0613144
	0.593384
	0.108114
	0.580089
	0.926011
	0.129638
	0.0524052
	0.160677
	0.072124
	0.0663362
	0.0432706
	0.0156916
	0.015446
	0.0125507
	0.472664
	0.436549
	0.269697
	0.193804
	0.145962
	0.146005
	0.307482
	0.680951
	0.30995
	0.547468
	0.0155735
	0.00042
	0.00283647
	0.00246458
	0.00684503
	0.000134
	0.183601
	0.650329
	0.515788
	0.0937992
	0.38852
	0.0290426
	0.0265207
	0.0209618
	0.179697
	0.000219
	0.0381212
	0.705217
	0.486438
	0.00188227
	0.00126304
	0.368752
	0.669902
	0.581434
	0.303971
	0.764271
	0.503774
	0.961195
	0.915262
	0.978452
	0.766265
	0.793216
	0.662546
	0.981407
	0.979247
	0.974695
	0.931503
	0.937566
	0.921238
	0.843651
	0.748331
	0.912627
	0.803021
	0.864369
	0.993438
	0.958953
	0.832073
	0.996715
	0.997266
	0.416275
	0.907183
	0.930103
	0.992887
	0.725457
	0.655036
	0.877906
	0.999553
	0.928158
	0.96632
	0.808521
	0.0621037
	0.564591
	0.294322
	0.110948
	0.136851
	0.17202
	0.110304
	0.122451
	0.0624195
	0.110316
	0.125954
	0.047087
	0.112171
	0.00505707
	0.084874
	0.0343034
	0.00461485
	0.0741135
	0.0367464
	0.0311343
	0.222674
	0.178277
	0.000583
	0.00111159
	0.114011
	0.630423
	0.00169575
	0.615213
	0.503476
	0.911145
	0.964355
	0.93821
	0.750471
	0.892745
	0.452498
	0.0749824
	0.757012
	0.523619
	0.410243
	0.745586
	0.719615
	0.76578
	0.887624
	0.55872
	0.828121
	0.283869
	0.000157
	1.89e-05
	0.942619
	0.746926
	0.845256
	0.97944
	0.00882719
	0.761191
	0.84347
	0.831756
	0.0348256
	0.00192088
	0.33315
	0.644954
	0.0291949
	0.0120148
	0.0384125
	0.147787
	0.0295863
	0.0765697
	0.149037
	0.0361749
	0.136354
	0.129428
	0.0436698
	0.0237468
	0.157725
	0.022371
	0.44007
	0.403011
	0.727361
	0.910203
	0.236731
	0.336361
	0.302786
	0.339192
	0.263839
	0.237069
	0.453408
	0.451429
	0.401965
	0.555649
	0.772809
	0.00509972
	0.00859198
	0.545708
	0.393068
	0.0700665
	0.896174
	0.134018
	0.603475
	0.478957
	0.727635
	0.443841
	0.00832379
	0.0800067
	0.445822
	0.37691
	0.0183135
	0.240108
	0.117873
	0.0703203
	0.247853
	0.00413817
	0.0436797
	0.0188029
	0.0232044
	0.0187428
	0.0298424
	0.0260979
	0.81318
	0.769779
	0.773112
	0.884637
	0.320145
	0.305975
	0.217156
	0.276676
	0.198415
	0.0274171
	0.0181621
	0.0173446
	0.0129891
	0.159575
	0.0793074
	0.372332
	0.114737
	0.5884
	0.302369
	0.25626
	0.779917
	0.134296
	0.020051
	0.61624
	0.20466
	0.0782541
	0.0100495
	0.0108707
	0.0886319
	0.143074
	0.135817
	0.0495627
	0.0382181
	0.124091
	0.136211
	0.129278
	0.197211
	0.324154
	0.383593
	0.357999
	0.039993
	0.240688
	0.985286
	0.892238
	0.783573
	0.110231
	0.0920263
	0.101638
	0.362414
	0.310525
	0.000917
	0.0250754
	0.0383987
	0.0890064
	0.083671
	0.0200287
	9.65e-05
	0.0344974
	0.0628762
	0.142053
	0.163243
	0.0486867
	0.15166
	0.00191815
	0.896826
	0.147499
	0.0645407
	0.0578373
	0.606923
	0.710013
	0.752465
	0.786356
	0.888698
	0.0700183
	0.678031
	0.891751
	0.784193
	0.746253
	0.000993
	0.000186
	0.00141273
	0.000144
	0.000439
	0.000912
	0.035896
	0.0295886
	0.0780011
	0.080566
	0.0356237
	0.0465958
	0.073184
	0.331607
	0.903252
	0.0171853
	0.453785
	0.318021
	0.140443
	0.655011
	0.961829
	0.0398775
	0.227849
	0.223953
	0.537135
	0.698291
	0.197063
	0.0220941
	0.609732
	0.886833
	0.431894
	0.052155
	0.109264
	0.664374
	0.283894
	0.227475
	0.222756
	0.00177434
	0.00651066
	0.000762
	0.00935832
	0.00753055
	0.00686603
	0.144383
	0.06697
	0.00784257
	0.102225
	0.0302384
	0.189163
	0.0511225
	0.172882
	0.074692
	0.096339
	0.992652
	0.661209
	0.590755
	0.955242
	0.569052
	0.797845
	0.997856
	0.273753
	0.921931
	0.580861
	0.406005
	0.134096
	0.531468
	0.421284
	0.0323293
	0.092926
	0.135518
	0.206523
	0.122942
	0.0429501
	0.273142
	0.0364366
	0.129911
	0.228607
	0.166777
	0.953657
	0.171434
	0.295978
	0.159044
	0.0866286
	0.305922
	0.352938
	0.353903
	0.206406
	0.68494
	0.497688
	0.516082
	0.518149
	0.608371
	0.750152
	0.784115
	0.514911
	0.192642
	0.00837561
	0.213184
	0.191223
	0.0974205
	0.0316896
	0.109749
	0.782972
	0.620775
	0.55365
	0.0486617
	0.684551
	0.039571
	0.476304
	0.00442239
	0.207382
	0.377185
	0.254954
	0.225548
	0.339471
	0.3452
	0.539937
	0.198268
	0.663914
	0.643156
	0.421407
	0.903507
	0.26223
	0.377957
	0.256946
	0.374947
	0.880426
	0.701539
	0.999099
	0.605262
	0.44105
	0.611524
	0.491739
	0.973123
	0.880399
	0.749191
	0.0610971
	0.317617
	0.141314
	0.0678378
	0.0819985
	0.263804
	0.329405
	0.418475
	0.189416
	0.377122
	0.161752
	0.875571
	0.0404915
	0.793067
	0.997578
	0.817473
	0.0321534
	0.080213
	0.573055
	0.00081
	0.039571
	0.0539687
	0.0152395
	0.0273325
	0.452265
	0.554845
	0.791609
	0.580052
	0.344281
	0.26153
	0.718766
	0.445976
	0.866915
	0.435357
	0.685437
	0.942916
	0.188274
	0.975673
	0.164562
	0.375571
	0.501679
	0.171911
	0.0553029
	0.00289639
	0.00243428
	0.0153951
	0.00645163
	0.62791
	0.961162
	0.0126408
	0.542488
	0.16905
	0.16506
	0.124209
	0.0150189
	0.00497159
	0.000546
	0.0131424
	0.801445
	0.510238
	0.609847
	0.961263
	0.924731
	0.41571
	0.222108
	0.400396
	0.284523
	0.275437
	0.0555926
	0.0206543
	0.220206
	0.1321
	0.976802
	0.102786
	0.0288944
	0.0105566
	0.00454679
	0.00845045
	0.0326832
	0.00614924
	0.0206634
	0.145613
	0.0714917
	0.0337696
	0.255368
	0.541879
	0.560725
	0.564452
	0.937239
	0.826957
	0.415256
	0.844701
	0.123297
	0.0731421
	0.0764101
	0.0579445
	0.0585098
	0.587328
	0.593588
	0.596132
	0.584575
	0.503971
	0.566251
	0.557127
	0.45275
	0.6234
	0.580257
	0.228726
	0.502634
	0.60777
	0.585032
	0.382624
	0.72177
	0.492107
	0.573351
	0.433695
	0.525604
	0.403852
	0.562232
	0.368403
	0.0112767
	0.470144
	0.00687315
	0.00411052
	0.00605287
	0.00602065
	0.00625761
	0.00378239
	0.00618566
	0.00406049
	0.00723403
	0.00710606
	0.00033
	0.0264798
	0.000183
	0.00232753
	0.0113274
	0.00665991
	0.000398
	0.00124844
	0.00204479
	0.029258
	0.0304444
	0.082827
	0.10656
	0.128671
	0.103069
	0.1556
	0.053352
	0.0421541
	0.117252
	0.0365055
	0.134553
	0.143914
	0.140626
	0.144796
	0.0600815
	0.126434
	0.0834507
	0.946313
	0.537842
	0.0945873
	0.423176
	0.91628
	0.954734
	0.208419
	0.964854
	0.900443
	0.306589
	0.135143
	0.48956
	0.531441
	0.0978893
	0.110575
	0.0125893
	0.217271
	0.294331
	0.193364
	0.0867916
	0.532621
	0.00342076
	0.0235008
	0.0182036
	0.0203631
	0.0662222
	0.0508633
	0.0821853
	0.831921
	0.244399
	0.280702
	0.00636459
	0.45754
	0.0912252
	0.578849
	0.5239
	0.121291
	0.303653
	0.29222
	0.394126
	0.0102771
	0.0136092
	0.0172188
	0.00990713
	0.0204532
	0.0194018
	0.0206336
	0.0114074
	0.0204567
	0.0229381
	0.0128368
	0.0130841
	0.0240381
	0.0155802
	0.00375846
	0.0176728
	0.023253
	0.00995006
	0.00319308
	0.132683
	0.381665
	0.254482
	0.383429
	0.259116
	0.109123
	0.880994
	0.938413
	0.620202
	0.470793
	0.00884375
	0.125796
	0.140096
	0.0142383
	0.141088
	0.271832
	0.0462699
	0.292148
	0.425399
	0.416213
	0.131109
	0.730501
	0.696394
	0.00230183
	0.0013458
	0.00123693
	0.00199897
	0.001095
	0.00209016
	0.739485
	0.271711
	0.00423847
	0.013918
	0.00577391
	0.00402472
	0.00351788
	0.00397337
	0.00847949
	0.0072285
	0.00644213
	0.00129997
	0.0197999
	0.650841
	0.50151
	0.536491
	0.944879
	0.26409
	0.860807
	0.684863
	0.699791
	0.730991
	0.198406
	0.0682516
	0.420595
	0.9752
	0.469753
	0.911847
	0.116718
	0.044876
	0.0837129
	0.0571969
	0.000497
	0.00072
	0.205952
	0.000469
	0.00014
	0.00186769
	0.0014276
	0.000294
	0.000669
	0.00137419
	0.000292
	0.000639
	0.0074968
	0.176464
	0.661187
	0.63596
	0.0355496
	0.0329339
	0.0416467
	0.444832
	0.868625
	0.140916
	0.119344
	0.112203
	0.0193003
	0.0818387
	0.0245537
	0.0194245
	0.00748161
	0.0160743
	0.0177946
	0.00388388
	0.0227425
	0.0278644
	0.0535175
	0.00792167
	0.026337
	0.0313056
	0.130496
	0.38831
	0.0085742
	0.535554
	0.29069
	0.23374
	0.270773
	0.018412
	0.0155424
	0.0076955
	0.00770364
	3e-05
	0.0205988
	0.0371583
	0.111959
	0.0114055
	0.0330916
	0.0625403
	0.00809154
	0.00827091
	0.0454329
	0.0201735
	0.0623194
	0.0309224
	0.0897508
	0.0171032
	0.0551337
	0.000253
	0.000208
	0.000297
	8.49e-05
	0.00085
	0.00023
	0.00107991
	0.00019
	0.000272
	1.56e-05
	8.74e-05
	0.000655
	0.000237
	0.00104293
	6.75e-05
	0.000175
	0.000188
	0.000637
	0.000565
	0.000113
	0.000208
	8.25e-05
	0.000289
	0.00138233
	0.000333
	0.000479
	0.00026
	0.00245862
	0.0157565
	0.00220733
	0.0927885
	0.00417016
	0.042099
	0.00959052
	0.0262786
	0.00435901
	0.00741912
	0.0113291
	0.00453739
	0.00581884
	0.0373703
	0.0285586
	0.000342
	0.000283
	0.00061
	0.000472
	0.00461082
	0.000866
	0.00021
	0.00492565
	0.000381
	0.00119437
	6.88e-06
	0.000308
	0.00221529
	0.000553
	0.00162296
	0.000108
	0.00461516
	0.000173
	0.00393448
	0.00234049
	0.0014365
	0.00569635
	0.0192766
	0.713175
	0.703792
	0.5483
	0.762222
	0.710328
	0.000156
	0.000331
	0.475804
	0.415534
	0.488473
	0.12582
	0.203754
	0.0997377
	0.0213176
	0.0709555
	0.784716
	0.839722
	0.465009
	0.818077
	0.903719
	0.39641
	0.24389
	0.237128
	0.222965
	0.370588
	0.000582
	0.00109044
	0.0263985
	0.0234572
	0.0255912
	0.0099165
	0.0209667
	0.00827491
	0.0170708
	0.00731015
	0.0153013
	0.587611
	0.512025
	0.454877
	0.806778
	0.359365
	0.320356
	0.974084
	0.500512
	0.897917
	0.922866
	0.852046
	0.0622908
	0.185774
	0.00771687
	0.360789
	0.129829
	0.37365
	0.843166
	0.646527
	0.961499
	0.946839
	0.895637
	0.979219
	0.878343
	0.915991
	0.492573
	0.466736
	0.688912
	0.897644
	0.921116
	0.682457
	0.00554972
	0.000692
	0.00230774
	0.00714065
	0.00916807
	0.168579
	0.518257
	0.0216227
	0.0752112
	0.119453
	0.0913817
	0.159335
	0.157066
	0.347888
	0.163627
	0.0205579
	0.0203662
	0.0282256
	0.0328638
	0.0106995
	0.0253121
	0.0296424
	0.0138215
	0.0396004
	0.006182
	0.0219631
	0.0221048
	0.164857
	0.244288
	0.415146
	0.45266
	0.0471639
	0.0372141
	0.00822942
	0.300667
	0.0140873
	0.0109501
	0.204693
	0.135444
	0.214169
	0.15948
	0.115485
	0.132515
	0.15727
	0.0758162
	0.00599983
	0.00109459
	0.112607
	0.234734
	0.797165
	0.542093
	0.55838
	0.626636
	0.493716
	0.976488
	0.844686
	0.824439
	0.307948
	0.782429
	0.73645
	0.748549
	0.0722325
	0.608799
	0.989231
	0.884753
	0.536851
	0.379405
	0.401915
	0.915286
	0.707768
	0.799459
	0.179697
	0.747441
	0.714497
	0.0105103
	0.0339793
	0.521672
	0.0160105
	0.581994
	0.0122873
	0.00847499
	0.0321472
	0.0378688
	0.743863
	0.539747
	0.682099
	0.448616
	0.0976788
	0.0401426
	0.702838
	0.058965
	0.148337
	0.118487
	0.136393
	0.0267893
	0.0113075
	0.12153
	0.109083
	0.147989
	0.375608
	0.197375
	0.0553634
	0.0387108
	0.0539219
	0.0894463
	0.0314705
	0.0593083
	0.0188438
	0.0652129
	0.141822
	0.255414
	0.725886
	0.63594
	0.0100892
	0.0032868
	0.767624
	0.998912
	0.864254
	0.774904
	0.0867249
	0.0550488
	0.0137027
	0.0085929
	0.022487
	0.0656724
	0.155795
	0.781147
	0.36341
	0.203526
	0.43369
	0.0498418
	0.0901626
	0.0630002
	0.0954427
	0.150651
	0.686396
	0.374277
	0.18475
	0.0385923
	0.0038355
	0.296047
	0.0307505
	0.147046
	0.000322
	0.00150307
	0.00785573
	0.0100899
	0.0111783
	0.00610206
	0.00683968
	0.0118196
	0.0112224
	0.158284
	0.186332
	0.111343
	0.126532
	0.0769037
	0.00791158
	0.0419805
	0.0116171
	0.44232
	0.476779
	0.400997
	0.244351
	0.00573977
	0.356795
	0.200297
	0.0171088
	0.0153408
	0.00199176
	0.462645
	0.186403
	0.356292
	0.340899
	0.522325
	0.46121
	0.0672044
	0.315872
	0.459147
	0.253661
	0.193069
	0.189228
	0.120078
	0.383534
	0.100345
	0.155889
	0.123119
	0.0261193
	0.0636343
	0.0172099
	0.0331256
	0.0501503
	0.0602669
	0.00649556
	0.0592415
	0.0621357
	0.0581505
	0.0123492
	0.253117
	0.2361
	0.00227133
	0.0216869
	0.969237
	0.176226
	0.311283
	0.0244026
	0.38421
	0.583961
	0.4525
	0.109014
	0.197249
	0.139727
	0.0135364
	0.272731
	0.76916
	0.17215
	0.665084
	0.552357
	0.873247
	0.247504
	0.865267
	0.568577
	0.805011
	0.0998239
	0.643929
	0.152749
	0.155722
	0.453868
	0.503323
	0.734145
	0.691688
	0.692064
	0.759384
	0.857355
	0.868488
	0.047349
	0.0175555
	0.165007
	0.602041
	0.381444
	0.00751927
	0.00408147
	0.0329331
	0.00636964
	0.890764
	0.931796
[truncated: 3,133 more rows]

## Sheet: Supp 2d
Supplementary Figure 2d
	p-values
	Differential RNA	Differential Protein
	0.474768	0.176741
	0.00433362	0.0304268
	0.00184949	0.0507101
	0.0154032	0.399545
	0.0114037	0.0091544
	0.00879084	0.0091544
	0.0128247	0.00218321
	0.0145671	0.00218321
	0.00466428	0.00989467
	0.00418306	0.0210747
	0.00172653	0.0210747
	0.00108955	0.0905301
	0.794122	0.0150919
	0.87472	0.0217077
	0.804766	0.0278996
	0.000934	0.00208533
	0.0268513	0.0162893
	0.0513608	0.0149102
	0.150524	0.00984032
	0.0707359	0.00646046
	0.146475	0.0136069
	0.536545	0.0134037
	0.109364	0.0168595
	0.0382364	0.024473
	0.39314	0.00974708
	0.383851	0.0646589
	0.605814	0.0451815
	0.624892	0.0346673
	0.478211	0.151291
	0.860065	0.0424002
	0.3894	0.00411355
	0.223881	0.00447647
	0.911141	0.802068
	0.568252	0.219831
	0.892038	0.431406
	0.0846452	0.770786
	0.408467	0.49441
	0.648093	0.0642882
	0.25669	0.805684
	0.476508	0.699279
	0.248152	0.478711
	0.774506	0.882716
	0.474395	0.587227
	0.559071	0.587227
	0.232285	0.331829
	0.427336	0.0190917
	0.634818	0.838974
	0.24034	0.0354998
	0.0439662	0.0641483
	0.92697	0.0188482
	0.343974	0.0536231
	0.304807	0.0536231
	0.00428737	0.0827129
	0.00172021	0.0432278
	0.0571594	0.0825309
	0.0931495	0.0385647
	0.0601056	0.00900996
	0.00842823	0.242994
	0.0483687	0.0601476
	0.0176602	0.0601476
	0.051875	0.117581
	0.17861	0.161095
	0.553932	0.00992933
	0.661831	0.0801352
	0.866009	0.0595116
	0.190719	0.0501045
	0.00817236	0.142185
	0.0587381	0.20752
	0.0383409	0.0320394
	0.044793	0.959246
	0.0504003	0.956644
	0.0367482	0.170279
	0.0318942	0.373113
	0.0635951	0.0361672
	0.0626343	0.0109532
	0.0623742	0.00160672
	0.0188421	0.0196411
	0.108814	0.00246619
	0.457151	0.0758798
	0.986757	0.226852
	0.398181	0.168359
	0.417536	0.168359
	0.758863	0.0581826
	0.176443	0.0748939
	0.375573	0.289068
	0.709726	0.00710867
	0.0152204	0.0580523
	0.121976	0.173771
	0.181359	0.164515
	0.0909775	0.191473
	0.00255909	0.213144
	0.127729	0.114037
	0.201582	0.237625
	0.101885	0.0212143
	0.187515	0.145341
	0.00886028	0.309156
	0.187665	0.045656
	0.166611	0.0303869
	0.068453	0.0247303
	0.170599	0.72867
	0.187189	0.0537667
	0.662279	0.0537667
	0.853541	0.0859696
	0.622282	0.0611925
	0.648423	0.619578
	0.685109	0.586238
	0.0001	0.399638
	0.000134	0.399638
	3.4e-05	0.758426
	5.06e-05	0.500964
	0.000132	0.871401
	1.17e-05	0.568523
	4.74e-05	0.734205
	3.62e-05	0.0842777
	0.000205	0.0231201
	6.36e-05	0.0252154
	0.000147	0.0200516
	7.23e-05	0.0614186
	2.04e-05	0.0595358
	0.000305	0.0721549
	0.00033	0.238529
	0.000407	0.0802704
	0.000874	0.5374
	0.000281	0.70199
	5.38e-05	0.0830135
	0.000871	0.242407
	0.0399513	0.242407
	0.0486951	0.979035
	0.0587446	0.991182
	0.0303509	0.168579
	0.0622889	0.168579
	0.0147305	0.39584
	0.0442389	0.069039
	0.0190982	0.184274
	0.0258228	0.176897
	0.0517609	0.238733
	0.0552697	0.227845
	0.0370788	0.237672
	0.0192361	0.191158
	0.608034	0.152931
	0.572673	0.152931
	0.18872	0.336907
	0.675507	0.171107
	0.781838	0.267079
	0.253214	0.347906
	0.0606938	0.392222
	0.0643483	0.0786888
	0.0240351	0.122344
	0.0328588	0.122344
	0.0501902	0.373008
	0.056188	0.448499
	0.0395071	0.0326613
	0.0190689	0.189279
	0.0161816	0.450726
	0.0135269	0.158308
	0.496204	0.492771
	0.446051	0.492771
	0.884699	0.790434
	0.716738	0.372109
	0.885051	0.111029
	0.578747	0.0872337
	0.715256	0.319541
	0.707532	0.319541
	0.835567	0.0256375
	0.00868831	0.00676468
	0.016725	0.297293
	0.00481865	0.000837
	0.00723575	0.272734
	0.00372175	0.18074
	0.00299563	0.0721006
	0.0131537	0.0816101
	0.00758314	0.00499492
	0.00677774	0.224319
	0.0137919	0.562148
	0.0126425	0.2233
	0.0117816	0.299463
	0.00758594	0.55369
	0.00775215	0.621516
	0.0162492	0.218591
	0.0973857	0.675968
	0.0597137	0.953966
	0.0553941	0.842082
	0.0820178	0.842082
	0.0825249	0.633455
	0.0153837	0.156487
	0.00126033	0.381994
	0.00296435	0.912487
	0.000804	0.925833
	0.00152217	0.68315
	0.0061325	0.912442
	0.00557793	0.912442
	0.0024507	0.470271
	0.00443865	0.67681
	0.00728871	0.881194
	0.00498889	0.951366
	0.00773004	0.962928
	0.00246304	0.656781
	0.00765591	0.047438
	0.0059872	0.0542835
	0.00196598	0.0575414
	0.00529867	0.453289
	0.00391903	0.0177702
	0.022382	0.355925
	0.00235452	0.118229
	0.00458606	0.118229
	0.00668646	0.0704399
	0.00824378	0.0704399
	0.0289991	0.0301005
	0.0121142	0.0301005
	0.00401324	0.213334
	0.00658376	0.213334
	0.00197079	0.159224
	0.00471854	0.159224
	0.445969	0.352985
	0.320542	0.0117072
	0.448961	0.0663067
	0.381094	0.0663067
	0.204485	0.0424797
	0.311247	0.013033
	0.323039	0.0204183
	0.00536703	0.0846716
	0.0028101	0.109542
	0.227374	0.110233
	0.0360957	0.110233
	0.0136079	0.149044
	0.0393177	0.149044
	0.0052129	0.0449789
	0.306951	0.0449789
	0.540335	0.696949
	0.35468	0.616814
	0.387246	0.616814
	0.0620754	0.982859
	0.58205	0.43126
	0.275252	0.387078
	0.27211	0.300205
	0.244121	0.845223
	0.102745	0.448304
	0.591754	0.34631
	0.662746	0.559902
	0.38136	0.330279
	0.50291	0.299269
	0.335562	0.588969
	0.486373	0.0104409
	0.401862	0.638659
	0.373883	0.450338
	0.505457	0.100975
	0.272634	0.0234323
	0.419263	0.0420922
	0.2257	0.0420922
	0.380024	0.0238985
	0.419016	0.173987
	0.418823	0.173987
	0.315617	0.249685
	0.216139	0.137798
	0.230288	0.13353
	0.3929	0.158377
	0.36482	0.763771
	0.252878	0.763771
	0.39526	0.412738
	0.234216	0.412738
	0.27399	0.642624
	0.366922	0.441969
	0.0533726	0.534961
	0.00412594	0.418803
	0.0445237	0.418803
	0.0103988	0.336793
	0.0177833	0.349416
	0.0607085	0.620385
	0.0271417	0.591746
	0.0264486	0.569227
	0.0207045	0.347163
	0.0309135	0.56327
	0.0322816	0.026779
	0.0129923	0.026779
	0.0238391	0.155597
	0.00423747	0.155597
	0.00207453	0.964465
	0.0017507	0.481422
	0.0060304	0.529266
	0.00358862	0.57213
	0.00572649	0.984833
	0.0128696	0.86751
	0.169693	0.905454
	0.411784	0.5887
	0.754653	0.808148
	0.621905	0.980166
	0.0522053	0.95988
	0.0298906	0.67334
	0.452731	0.825516
	0.0171601	0.629491
	0.0553408	0.629491
	0.105917	0.328767
	0.102133	0.0680573
	0.083691	0.0114889
	0.000751	0.105034
	0.0305266	0.312241
	0.12687	0.248255
	0.0908475	0.440835
	0.0886973	0.313752
	0.119126	0.486309
	0.101431	0.476448
	0.0536327	0.384651
	0.0136934	0.225296
	0.0320334	0.301369
	0.137052	0.12224
	0.0344402	0.672242
	0.127141	0.649113
	0.11538	0.515829
	0.0998464	0.652114
	0.100748	0.263891
	0.083346	0.181593
	0.110698	0.161981
	0.0626924	0.439484
	0.130489	0.662708
	0.123053	0.109129
	0.0803358	0.606123
	0.0312877	0.605501
	0.0832082	0.176919
	0.0057966	0.143534
	0.0421993	0.000555
	0.0057903	0.000555
	0.0860263	0.228599
	0.0171851	0.0745833
	0.0328033	0.381466
	0.0451546	0.076487
	0.0691104	0.658339
	0.0134337	0.242788
	0.0485377	0.53405
	0.145604	0.0215222
	0.239742	0.0215222
	0.0288748	0.0337486
	0.0927751	0.0337486
	0.0316134	0.0139101
	0.0813171	0.0310205
	0.423513	0.0330651
	0.270641	0.0330651
	0.36584	0.346133
	0.236198	0.60581
	0.0262149	0.573548
	0.186013	0.0982996
	0.261646	0.172013
	0.149007	0.225743
	0.285999	0.583389
	0.0541079	0.0699714
	0.000628	0.590491
	0.000731	0.462257
	0.109078	0.604874
	0.103721	0.604027
	0.745262	0.344242
	0.239966	0.0375812
	0.61135	0.0754337
	0.594268	0.0607492
	0.57922	0.0709111
	0.355357	0.0269519
	0.526449	0.134661
	0.504658	0.58657
	0.654007	0.00852954
	0.639039	0.193238
	0.790627	0.657387
	0.100663	0.414896
	0.817845	0.414896
	0.00723507	0.701754
	0.0137698	0.969037
	0.00638268	0.0650062
	0.00906615	0.257426
	0.00363581	0.257426
	0.0269101	0.365199
	0.0288066	0.365199
	0.0334498	0.33384
	0.00190122	0.309972
	0.0107119	0.309972
	0.00439229	0.163238
	0.0132311	0.466333
	0.0269641	0.462703
	0.0398406	0.108204
	0.0039048	0.644321
	0.0068768	0.661427
	0.00580217	0.684627
	0.020903	0.653423
	0.0262639	0.434033
	0.0119632	0.401132
	0.023567	0.436729
	0.0261306	0.474954
	0.00450385	0.474954
	0.00751324	0.564272
	0.00294699	0.47151
	0.0217831	0.646655
	0.0319027	0.0177913
	0.0230959	0.0177913
	0.00842844	0.292065
	0.0803641	0.557906
	0.224839	0.119468
	0.12116	0.0516629
	0.109485	0.213252
	0.164909	0.0177599
	0.295687	0.281953
	0.104949	0.25836
	0.280886	0.0155735
	0.00240193	0.12222
	0.234724	0.538069
	0.173205	0.211952
	0.0700139	0.764271
	0.230413	0.764271
	0.103022	0.503774
	0.242742	0.503774
	0.0953693	0.961195
	0.0904058	0.961195
	0.238469	0.985897
	0.278795	0.915262
	0.0849192	0.915262
	0.241785	0.978452
	0.10622	0.978452
	0.154336	0.766265
	0.00839897	0.793216
	0.0105661	0.662546
	0.0046961	0.981407
	0.00409935	0.981407
	0.0168499	0.979247
	0.0148579	0.974695
	0.00415778	0.974695
	0.100694	0.931503
	0.00354006	0.931503
	0.00549083	0.937566
	0.109314	0.937566
	0.0412064	0.921238
	0.0294237	0.921238
	0.0148138	0.843651
	0.0233888	0.843651
	0.433529	0.748331
	0.0887863	0.748331
	0.412104	0.912627
	0.183125	0.912627
	0.0669382	0.803021
	0.0638067	0.803021
	0.671752	0.864369
	0.34953	0.864369
	0.0433915	0.993438
	0.12972	0.993438
	0.017962	0.958953
	0.182747	0.832073
	0.0336832	0.832073
	0.503673	0.996715
	0.56514	0.996715
	0.0026199	0.997266
	0.715752	0.997266
	0.58943	0.416275
	0.10525	0.416275
	0.455419	0.907183
	0.0757231	0.907183
	0.194832	0.930103
	0.30097	0.930103
	0.227152	0.992887
	0.297663	0.725457
	0.209656	0.725457
	0.161435	0.655036
	0.14965	0.655036
	0.221868	0.510648
	0.0538613	0.877906
	0.186788	0.999553
	0.300537	0.999553
	0.142354	0.928158
	0.00905284	0.928158
	0.00824627	0.96632
	0.000645	0.96632
	0.00582637	0.808521
	0.0742226	0.808521
	0.0524805	0.942619
	0.0444694	0.942619
	0.0235898	0.746926
	0.0356499	0.746926
	0.0503654	0.845256
	0.0422792	0.845256
	0.0435524	0.97944
	0.0365588	0.445822
	0.0271366	0.0134758
	0.0133034	0.31721
	0.0558813	0.37691
	0.842616	0.217156
	0.350209	0.159575
	0.0826868	0.159575
	0.208938	0.746312
	0.460407	0.767124
	0.016577	0.716284
	0.298394	0.0793074
	0.340579	0.0158885
	0.644564	0.372332
	0.674306	0.372332
	0.593384	0.779917
	0.108114	0.779917
	0.580089	0.134296
	0.795062	0.134296
	0.865631	0.0100495
	0.648546	0.0100495
	0.446118	0.0184513
	0.432911	0.039993
	0.926011	0.039993
	0.59445	0.0285391
	0.48843	0.147499
	0.129638	0.0613525
	0.051352	0.0934627
	0.0524052	0.230174
	0.160677	0.230182
	0.072124	0.0234087
	0.101144	0.45816
	0.0663362	0.0277563
	0.0432706	0.53591
	0.0996344	0.010431
	0.0535548	0.0579632
	0.650435	0.0553119
	0.626187	0.00729891
	0.0125507	0.0451725
	0.546558	0.116755
	0.658423	0.0502317
	0.472664	0.0749278
	0.289963	0.0295124
	0.657098	0.00246106
	0.596209	0.0326798
	0.436549	0.0645407
	0.0924416	0.0578373
	0.00163277	0.00665675
	0.000805	0.0824272
	0.00283647	0.0429516
	0.00246458	0.00147671
	0.00169087	0.00445669
	0.00228392	0.0929579
	0.00188227	0.606923
	0.00126304	0.16902
	0.156345	0.569159
	0.185628	0.289546
	0.182036	0.0398775
	0.191047	0.0125884
	0.18392	0.406005
	0.000583	0.406005
	0.00111159	0.214557
	0.000852	0.134096
	0.000648	0.531468
	0.0013497	0.421284
	0.00146881	0.0323293
	0.00201684	0.532826
	0.000541	0.092926
	0.338727	0.166777
	0.327027	0.159044
	0.114011	0.159044
	0.0250133	0.0866286
	0.000885	0.305922
	0.000419	0.305922
	0.053929	0.352938
	0.750738	0.352938
	0.630423	0.353903
	0.542904	0.353903
	0.862653	0.321128
	0.000801	0.080213
	0.0358361	0.0531624
	0.00294201	0.2889
	0.00169575	0.0152395
	0.615213	0.0273325
	0.128158	0.0273325
	0.0688269	0.0594424
	0.591533	0.403751
	0.374098	0.164562
	0.260742	0.480739
	0.466657	0.119693
	0.654577	0.24588
	0.454816	0.39739
	0.547912	0.471445
	0.346148	0.0375335
	0.464079	0.171911
	0.371957	0.62791
	0.56123	0.62791
	0.63164	0.961162
	0.0348256	0.0126408
	0.00192088	0.542488
	0.0702305	0.542488
	0.109855	0.16905
	0.0291949	0.16506
	0.0120148	0.124209
	0.0384125	0.0106818
	0.0190026	0.0153701
	0.147787	0.0545865
	0.0295863	0.16673
	0.104044	0.00775435
	0.0765697	0.109274
	0.080071	0.112917
	0.11255	0.103527
	0.0788697	0.00845045
	0.149037	0.0326832
	0.077633	0.0326832
	0.0361749	0.00687315
	0.136354	0.00687315
	0.0181835	0.00411052
	0.129428	0.00411052
	0.0108518	0.00605287
	0.0436698	0.00605287
	0.0289214	0.00602065
	0.0237468	0.00602065
	0.0742053	0.00625761
	0.157725	0.00625761
	0.022371	0.00378239
	0.0816339	0.00378239
	0.0243109	0.00618566
	0.00482911	0.00618566
	0.00832379	0.00406049
	0.0402157	0.00406049
	0.0433939	0.00723403
	0.0252436	0.00723403
	0.0274171	0.00613588
	0.040332	0.00710606
	0.0181621	0.0264798
	0.00399997	0.000183
	0.0392274	0.000183
	0.0173446	0.00232753
	0.0234525	0.0113274
	0.0224351	0.00664101
	0.0408777	0.00665991
	0.00808635	0.00665991
	0.0357246	0.0250428
	0.0129891	0.000398
	0.0385988	0.00124844
	0.0263017	0.00204479
	0.0380087	0.029258
	0.0325076	0.0303394
	0.0396824	0.00762328
	0.0264318	0.0304444
	0.0403633	0.54823
	0.0344346	0.537842
	0.0332732	0.0945873
	0.0275229	0.423176
	0.023089	0.423176
	0.0408969	0.0480615
	0.0432512	0.74182
	0.0290571	0.0675454
	0.0298905	0.149192
	0.0391035	0.111775
	0.0326578	0.0384587
	0.0430074	0.0125893
	0.037053	0.228035
	0.0343426	0.217271
	0.037438	0.238132
	0.0316701	0.00342076
	0.0318199	0.0235008
	0.0212532	0.0235008
	0.0373894	0.0182036
	0.0354869	0.0152068
	0.0237375	0.0203631
	0.0309062	0.0508633
	0.0377741	0.00422838
	0.039437	0.00762484
	0.0392804	0.253086
	0.0233511	0.0610109
	0.0226118	0.746521
	6.07e-06	0.409075
	7.21e-05	0.1127
	5.49e-05	0.720826
	4.69e-05	0.0821853
	0.056807	0.56458
	0.175923	0.672256
	0.11696	0.00636459
	0.0132597	0.00436243
	0.0277953	0.111913
	0.084043	0.0873339
	0.240688	0.00884375
	0.0516546	0.128955
	0.891751	0.187392
	0.693892	0.125796
	0.144606	0.140096
	0.702566	0.140096
	0.319218	0.650841
	0.268557	0.650841
	0.708551	0.566697
	0.381392	0.26409
	0.784193	0.26409
	0.194996	0.0818387
	0.888117	0.0818387
	0.785562	0.0734329
	0.540332	0.00704171
	0.390835	0.130496
	0.959711	0.130496
	0.853891	0.0228545
	0.0012911	0.22135
	0.00143371	0.000342
	0.000993	0.000283
	0.000359	0.00061
	0.00054	0.000472
	0.000186	0.00461082
	0.00141273	0.000866
	0.000975	0.000866
	0.000144	0.00021
	0.000439	0.00492565
	0.000912	0.000381
	0.223469	0.00119437
	0.238406	6.88e-06
	0.228583	0.000308
	0.0807477	0.00221529
	0.135212	0.000553
	0.067643	0.00162296
	0.127873	0.000108
	0.0274526	0.00461516
	0.0691235	0.000173
	0.0221808	0.00393448
	0.0220941	0.00234049
	0.0153306	0.00234049
	0.0124919	0.0014365
	0.0167735	0.00569635
	0.580861	0.0192766
	0.272364	0.0258342
	0.373776	0.0389707
	0.319713	0.0164233
	0.850687	0.0011909
	0.953657	0.000823
	0.0349712	0.0251155
	0.0288604	0.155932
	0.0223127	0.0694265
	0.0979144	0.432029
	0.0836697	0.2201
	0.146213	0.351163
	0.375571	0.157066
	0.278972	0.303879
	0.501679	0.347888
	0.433494	0.177506
	0.336572	0.163627
	0.528488	0.163627
	0.201957	0.200138
	0.681942	0.244288
	0.541419	0.244288
	0.387994	0.606917
	0.77142	0.0190013
	0.801445	0.0208476
	0.944347	0.0116507
	0.879123	0.0177995
	0.425205	0.0112206
	0.415121	0.0184175
	0.510238	0.0217343
	0.609847	0.00822942
	0.568948	0.00822942
	0.961263	0.0372813
	0.924731	0.0316736
	0.778636	0.287091
	0.123297	0.0109501
	0.129286	0.204693
	0.0626236	0.135444
	0.082827	0.135444
	0.0655608	0.214169
	0.10656	0.214169
	0.130204	0.15948
	0.103015	0.15948
	0.128671	0.115485
	0.103069	0.115485
	0.1556	0.132515
	0.111017	0.132515
	0.053352	0.15727
	0.0996882	0.15727
	0.0421541	0.0758162
	0.117252	0.0108445
	0.0365055	0.00394327
	0.134553	0.00286868
	0.123894	0.0105103
	0.143914	0.0105103
	0.140626	0.0185599
	0.144796	0.743863
	0.0743098	0.539747
	0.0600815	0.402493
	0.0678527	0.682099
	0.531104	0.448616
	0.0541987	0.0976788
	0.188235	0.0441008
	0.441075	0.0401426
	0.62387	0.702838
	0.0108961	0.058965
	0.161076	0.148337
	0.880994	0.118487
	0.938413	0.136393
	0.941267	0.0267893
	0.34844	0.0113075
	0.383981	0.131431
	0.174929	0.12153
	0.600892	0.109083
	0.305189	0.147989
	0.699301	0.375608
	0.620202	0.197375
	0.470793	0.00387405
	0.406117	0.255414
	0.564709	0.255414
	0.00423847	0.633587
	0.013918	0.223868
	0.00577391	0.8011
	0.00402472	0.525913
	0.00351788	0.446541
	0.00397337	0.849063
	0.00847949	0.322506
	0.0072285	0.184781
	0.00644213	0.421158
	0.00129997	0.754074
	0.138168	0.129426
	0.0571969	0.279003
	0.228606	0.725886
	0.176464	0.63594
	0.504862	0.63594
	0.365021	0.583737
	0.302603	0.687773
	0.468911	0.0867249
	0.383352	0.0867249
	0.28738	0.0550488
	0.456943	0.0550488
	0.410993	0.0775853
	0.25438	0.0137027
	0.142797	0.0085929
	0.38831	0.0085929
	0.0085742	0.022487
	0.205009	0.022487
	0.217543	0.0656724
	0.106266	0.0656724
	0.283636	0.0426099
	0.770634	0.0498418
	0.938251	0.0498418
	0.000113	0.0901626
	0.000208	0.0901626
	8.25e-05	0.0886948
	0.000289	0.108894
	0.00138233	0.0810089
	0.000333	0.0871255
	0.000479	0.0630002
	0.00026	0.0954427
	0.00245862	0.0220957
	0.000214	0.158284
	0.000283	0.158284
	0.000156	0.186332
	0.000279	0.00227133
	0.000331	0.969237
	0.00038	0.969237
	0.0997377	0.262724
	0.0213176	0.2413
	0.0709555	0.463274
	0.24389	0.247504
	0.294267	0.865267
	0.311768	0.865267
	0.237128	0.568577
	0.222965	0.568577
	0.370588	0.805011
	0.341564	0.500043
	0.277959	0.936994
	0.168243	0.602041
	0.520123	0.959407
	0.0068967	0.381444
	0.0205579	0.827108
	0.0203662	0.720194
	0.0282256	0.890764
	0.0328638	0.931796
	0.0106995	0.931796
	0.0253121	0.712195
	0.0296424	0.731797
	0.0138215	0.639912
	0.0396004	0.508217
	0.006182	0.295208
	0.0219631	0.339152
	0.025229	0.0296122
	0.0221048	0.0331745
	0.113131	0.175965
	0.469682	0.25596
	0.233732	0.124293
	0.114809	0.0370246
	0.155666	0.0762915
	0.226489	0.389631
	0.0921295	0.288307
	0.0339793	0.302458
	0.00872527	0.254751
	0.242284	0.124187
	0.147086	0.177919
	0.0936715	0.260764
	0.0122873	0.569916
	0.00342832	0.0381158
	0.00847499	0.093291
	0.0952283	0.093291
	0.0321472	0.0625205
	0.0378688	0.0625205
	0.047546	0.0264486
	0.105282	0.0264486
	0.0652129	0.0127378
	0.0180629	0.0127378
	0.0111566	0.0429173
	0.0481261	0.0690653
	0.00655975	0.0317446
	0.0296931	0.0408956
	0.0100892	0.0629504
	0.0032868	0.0370179
	0.389346	0.0660938
	0.0441139	0.110895
	0.27146	0.0948496
	0.125023	0.0656497
	0.0438409	0.627486
	0.288208	0.891324
	0.39914	0.890957
	0.0975272	0.961004
	0.0846815	0.700938
	0.259061	0.908867
	0.186218	0.957964
	0.553458	0.881108
	0.523734	0.923944
	0.499912	0.791871
	0.666748	0.807448
	0.374277	0.763596
	0.537297	0.211189
	0.499099	0.834605
	0.495586	0.0683041
	0.18475	0.0338022
	0.472076	0.00729411
	0.147287	0.0284991
	0.0385923	0.467834
	0.0038355	0.467834
	0.296047	0.425188
	0.196674	0.425188
	0.168473	0.423825
	0.0307505	0.0670317
	0.0933317	0.0349199
	0.401911	0.00724642
	0.147046	0.0463249
	0.384868	0.0195414
	0.44232	0.0682157
	0.476779	0.0162647
	0.381196	0.115689
	0.400997	0.686948
	0.244351	0.0400298
	0.00573977	0.265773
	0.356795	0.0927509
	0.200297	0.0988432
	0.0171088	0.142938
	0.0153408	0.114398
	0.00199176	0.0167601
	0.0168562	0.0324949
	0.462645	0.00290492
	0.186403	0.366953
	0.356292	0.366953
	0.464194	0.63296
	0.597526	0.981864
	0.340899	0.438474
	0.522325	0.438474
	0.46121	0.228187
	0.0998239	0.600258
	0.971837	0.618564
	0.127331	0.00320982
	0.125063	0.363572
	0.348928	0.0997084
	0.391917	0.188755
	0.660679	0.98678
	0.559853	0.963981
	0.69437	0.963981
	0.0950026	0.933359
	0.11635	0.933359
	0.0903501	0.709646
	0.179855	0.653236
	0.079708	0.653236
	0.0805479	0.625425
	0.105966	0.625425
	0.0613279	0.590378
	0.0495898	0.590378
	0.0698141	0.951477
	0.0953439	0.177963
	0.215559	0.177963
	0.0237555	0.874278
	0.0603089	0.63038
	0.0712092	0.252551
	0.0346313	0.396155
	0.0816026	0.396155
	0.0535144	0.271107
	0.248534	0.0520877
	0.0938384	0.41054
	0.202176	0.306563
	0.251428	0.306563
	0.0920394	0.445744
	0.0570566	0.0916913
	0.0295625	0.0741528
	0.168643	0.0824689
	0.119599	0.0657535
	0.0330585	0.0657535
	0.115325	0.0667255
	0.110749	0.0499619
	0.00633651	0.102129
	0.128326	0.102129
	0.060028	0.0804789
	0.102497	0.0804789
	0.0838943	0.143762
	0.0225756	0.128186
	0.0689465	0.128186
	0.0387855	0.149281
	0.0200012	0.133834
	0.0263267	0.133834
	0.0184677	0.144263
	0.0184512	0.00433288
	0.00428103	0.104588
	0.00911409	0.252712
	0.00421049	0.0338913
	0.020018	0.0164532
	0.0275331	0.0138319
	0.18758	0.0164006
	0.166829	0.0108886
	0.330921	0.00643343
	0.345657	0.0087424
	0.32862	0.00784676
	0.278524	0.0017314
	0.329211	0.0121888
	0.141345	0.0121046
	0.359991	0.0184585
	0.203276	0.00105173
	0.252115	0.0101911
	0.136247	0.00369622
	0.279255	0.00274173
	0.00328994	0.0150072
	0.00168252	0.00906183
	0.00471553	0.0159207
	0.00192435	0.0159207
	0.00112206	0.00838471
	0.00281137	0.0111947
	0.00232852	0.00268985
	0.00168014	0.00263737
	0.00116842	0.235943
	0.15526	0.243503
	0.230998	0.0245108
	0.25679	0.148041
	0.245229	0.146553
	0.161027	0.221676
	0.181331	0.345026
	0.254082	0.152654
	0.220237	0.121961
	0.186305	0.0830554
	0.240064	0.480223
	0.148019	0.294721
	0.0918884	0.294721
	0.146446	0.20089
	0.364832	0.651763
	0.75638	0.651763
	0.449618	0.155822
	0.166071	0.155822
	0.000931	0.236398
	0.00472808	0.0573373
	0.569708	0.319188
	0.14974	0.252856
	0.144371	0.393882
	0.0646209	0.2773
	0.117606	0.000517
	0.0364845	0.3614
	0.0155531	0.3614
	0.0372289	0.197778
	0.781021	0.00740167
	0.534778	0.133574
	0.15037	0.00183843
	0.775259	0.0112551
	0.430417	0.00802588
	0.868418	0.0112835
	0.719115	0.0109146
	0.723512	0.802368
	0.172347	0.802368
	0.743803	0.855939
	0.658121	0.583945
	0.69158	0.77459
	0.839026	0.77459
	0.522203	0.27043
	0.720416	0.201077
	0.318626	0.5113
	0.661976	0.0926521
	0.376264	0.469079
	0.398883	0.272813
	0.49656	0.123654
	0.0733556	0.0548028
	0.0177777	0.0321282
	0.135187	0.279231
	0.413638	0.279231
	0.231353	0.0207831
	0.395462	0.24634
	0.0090515	0.0111291
	0.942084	0.0111291
	0.00304526	0.0910114
	0.0694662	0.177206
	0.0989328	0.0773157
	0.0826888	0.0773157
	0.0842062	0.0897827
	0.0975173	0.0897827
	0.265059	0.443399
	0.242002	0.923149
	0.196739	0.129997
	0.227177	0.664347
	0.193691	0.465401
	0.158414	0.341918
	0.263046	0.344199
	0.256961	0.106267
	0.147804	0.395999
	0.069207	0.395999
	0.0802841	0.728577
	0.0696878	0.599382
	0.182295	0.67088
	0.181095	0.77811
	0.132567	0.277572
	0.195808	0.558464
	0.224269	0.789138
	0.857313	0.960005
	0.430415	0.641209
	0.500871	0.641209
	0.863791	0.458581
	0.966955	0.216763
	0.660923	0.484806
	0.0131101	0.447228
	0.00246964	0.128504
	0.327656	0.128504
	0.37915	0.101705
	0.25261	0.0666135
	0.130361	0.0666135
	0.107058	0.0376777
	0.158369	0.448517
	0.145485	0.642837
	0.205383	0.642837
	0.131475	0.00481505
	0.178376	0.00481505
	0.1116	0.671101
	0.0951094	0.347473
	0.110358	0.638377
	0.191447	0.745358
	0.175011	0.455391
	0.139708	0.455391
	0.119024	0.777118
	0.106901	0.760285
	0.17396	0.098788
	0.104794	0.354444
	0.122773	0.206491
	0.188978	0.756621
	0.135923	0.756621
	0.160377	0.776704
	0.16125	0.42074
	0.0771479	0.42074
	0.143024	0.401765
	0.086309	0.803545
	0.157576	0.377268
	0.176569	0.430167
	0.11741	0.333503
	0.119911	0.642966
	0.160725	0.547158
	0.143357	0.547158
	0.166839	0.809791
	0.215326	0.654363
	0.277121	0.0814704
	0.346208	0.294298
	0.533389	0.532335
	0.272822	0.398988
	0.70877	0.518637
	0.395581	0.339717
	0.0249164	0.339717
	0.096461	0.476083
	0.0837514	0.476083
	0.0895665	0.561139
	0.0841686	0.553586
	0.578802	0.367429
	0.545938	0.367429
	0.762809	0.153056
	0.540677	0.153056
	0.0369544	0.00408878
	0.536423	0.0935235
	0.991826	0.161864
	0.919901	0.341121
	0.0110565	0.442496
	0.0147127	0.227795
	0.0528831	0.342536
	0.0647652	0.500255
	0.072106	0.395653
	0.0507801	0.418357
	0.0218621	0.235175
	0.041408	0.189633
	0.0567449	0.399034
	0.0418641	0.426923
	0.022065	0.431619
	0.0983379	0.361298
	0.0399673	0.421718
	0.113051	0.536358
	0.00697144	0.453785
	0.1063	0.297896
	0.479014	0.345439
	0.0677341	0.0547976
	0.0347309	0.262286
	0.0266085	0.383573
	0.10183	0.492427
	0.256241	0.258184
	0.305776	0.359771
	0.205114	0.55937
	0.968531	0.325236
	0.930798	0.721758
	0.64088	0.724983
	0.499109	0.429247
	0.636821	0.616579
	0.147627	0.570102
	0.000823	0.510948
	0.00435107	0.545988
	0.0111872	0.971855
	0.171885	0.320469
	0.0377924	0.320469
	0.141529	0.298527
	0.0539472	0.356589
	0.0399765	0.062434
	0.116969	0.0163189
	0.00511193	0.0163189
	0.0999233	0.0937587
	0.987258	0.0504619
	0.950247	0.0504619
	0.854631	0.032446
	0.696428	0.032446
	0.958217	0.109988
	0.975834	0.109988
	0.910407	0.488585
	0.926717	0.488585
	0.0756635	0.198894
	0.0464757	0.198894
	0.284463	0.242149
	0.259446	0.242149
	0.11089	0.247821
	0.114426	0.0538373
	0.309237	0.0538373
	0.275712	0.0651819
	0.34472	0.154368
	0.325486	0.0597499
	0.381606	0.0552364
	0.175914	0.194157
	0.324156	0.452501
	0.0913915	0.911788
	0.050706	0.430472
	0.149507	0.628394
	0.129229	0.0082098
	0.000639	0.167725
	0.00149066	0.77888
	0.00224801	0.77888
	0.000709	0.501948
	0.000124	0.754815
	0.00240479	0.213973
	0.00290099	0.203888
	0.00347	0.203888
	0.00247991	0.0247585
	0.00306196	0.551492
	0.00123766	0.551492
	0.00128777	0.710578
	0.637392	0.992357
	0.0501719	0.992357
	0.431704	0.78376
	0.0998151	0.194895
	0.164749	0.162083
	0.0386792	0.0447362
	0.064376	0.310917
	0.0443775	0.26357
	0.0385666	0.290948
	0.187955	0.30992
	0.0747727	0.115066
	0.0324987	0.138854
	0.212457	0.32843
	0.0914899	0.237411
	0.230708	0.182286
	0.265588	0.0976889
	0.276033	0.103343
	0.137782	0.0942335
	0.0378889	0.221747
	0.160379	0.221747
	0.271797	0.174257
	0.120331	0.040194
	0.0533616	0.20405
	0.105404	0.145753
	0.0460771	0.272909
	0.104658	0.16125
	0.0865661	0.113535
	0.373225	0.135313
	0.0936561	0.13106
	0.182077	0.102193
	0.121395	0.111496
	0.128491	0.0628054
	0.200752	0.247676
	0.180551	0.153252
	0.0167113	0.153252
	0.0588201	0.0214335
	0.0507021	0.0132448
	0.0890785	0.00116947
	0.349884	0.00475499
	0.173585	0.00737715
	0.375194	0.00220025
	0.436125	0.00924885
	0.297918	0.813972
	0.344016	0.308993
	0.209932	0.512704
	0.395572	0.390199
	0.159843	0.900497
	0.195288	0.584923
	0.912003	0.688871
	0.96336	0.203316
	0.888474	0.39248
	0.534499	0.292135
	0.987285	0.292135
	0.493501	0.0865228
	0.368581	0.0865228
	0.448226	0.431048
	0.0966539	0.444343
	0.249698	0.68204
	0.335881	0.562534
	0.32445	0.434419
	0.373766	0.210279
	0.920791	0.101082
	0.958921	0.331031
	0.552877	0.38687
	0.285228	0.177251
	0.290789	0.643797
	0.423121	0.289183
	0.700662	0.289183
	0.743298	0.225951
	0.429533	0.225951
	0.512643	0.457739
	0.776228	0.690794
	0.313362	0.0902773
	0.770038	0.555838
	0.093574	0.225803
	0.176567	0.24879
	0.258193	0.0704093
	0.144742	0.579714
	0.121227	0.423157
	0.285334	0.00583473
	0.266744	0.00346215
	0.325169	0.00346215
	0.100696	3.22e-05
	0.238907	0.195521
	0.052522	0.189024
	0.39549	0.189024
	0.234884	0.0134007
	0.291915	0.0732711
	0.314191	0.101209
	0.151131	0.101209
	0.0810171	0.244923
	0.179726	0.0955088
	0.136332	0.0305182
	0.165205	0.0266918
	0.234706	0.101533
	0.0267885	0.0210249
	0.243512	0.0450991
	0.369736	0.0119831
	0.237142	0.0375225
	0.144087	0.0375225
	0.29205	0.0457974
	0.159231	0.0606374
	0.0647375	0.0527756
	0.0569658	0.0527756
	0.0120851	0.0197311
	0.40429	0.0421858
	0.214898	0.115227
	0.356348	0.0691197
	0.151373	0.044311
	0.0560169	0.0322631
	0.0510972	0.0350847
	0.0559261	0.0475707
	0.031404	0.0637098
	0.046641	0.102635
	0.0788951	0.15327
	0.0531911	0.000906
	0.313552	0.000906
	0.319597	0.0014141
	0.333823	0.00111618
	0.234518	0.00156673
	0.400954	0.00096
	0.53695	0.00096
	0.041104	0.00246669
	0.904138	0.365783
	0.0264772	0.432989
	0.00185698	0.432989
	0.00174458	0.317708
	0.00143625	0.317708
	0.478981	0.68443
	0.45566	0.583315
	0.39775	0.583315
	0.0809082	0.494168
	0.0246201	0.494168
	0.0432139	0.43002
	0.0418462	0.316939
	0.0438877	0.316939
	0.0947894	0.444594
	0.0519487	0.444594
	0.0432715	0.0151753
	0.0760661	0.0151753
	0.0979181	0.0255274
	0.0343999	0.45908
	0.0750127	0.45908
	0.0517977	0.281063
	0.0432782	0.281063
	0.0917585	0.434184
	0.0846167	0.434184
	0.0807186	0.272501
	0.0935329	0.272501
	0.0270598	0.33794
	0.00168082	0.0764863
	0.00113773	0.0764863
	0.000861	0.381186
	0.00148947	0.776698
	0.00150002	0.776698
	0.000896	0.753633
	0.00160498	0.00106949
	7.2e-05	0.0535728
	0.00141023	0.0241512
	0.0017675	0.379941
	0.00159993	0.0831008
	0.70502	0.281327
	0.928415	0.0199433
	0.0136325	0.169141
	0.0266505	0.20357
	0.0165582	0.125517
	0.0144708	0.538123
	0.0190892	0.0997789
	0.0257962	0.706212
	0.0990479	0.853386
	0.243332	0.786606
	0.222814	0.699189
	0.261943	0.231664
	0.151459	0.922688
	0.0785967	0.636474
	0.0788115	0.948786
	0.264536	0.755789
	0.141357	0.755789
	0.0795182	0.672932
	0.106835	0.502428
	0.0595283	0.443954
	0.0489342	0.443954
	0.0365469	0.718941
	0.0677556	0.895062
	0.204014	0.184843
	0.418518	0.700435
	0.982861	0.700435
	0.376189	0.675629
	0.00351311	0.469544
	0.00226786	0.492378
	0.00710038	0.471186
	0.00823657	0.471186
	0.491679	0.346926
	0.256037	0.121959
	0.0941821	0.124572
	0.376726	0.0865486
	0.0452339	0.0760692
	0.251652	0.0673017
	0.128832	0.0689207
	0.959711	0.0545133
	0.63332	0.112834
	0.841708	0.498842
	0.939366	0.708004
	0.985221	0.564963
	0.982883	0.249122
	0.957594	0.29521
	0.627927	0.7887
	0.704034	0.714717
	0.9101	0.412358
	0.736286	0.412358
	0.487812	0.644768
	0.895979	0.65361
	0.790288	0.516081
	0.490552	0.578571
	0.927947	0.592926
	0.640048	0.675921
	0.932954	0.659486
	0.0907133	0.411073
	0.896314	0.411073
	0.616478	0.651994
	0.994058	0.354552
	0.754417	0.354552
	0.897652	0.184894
	0.0744906	0.184894
	0.709731	0.80977
	0.109174	0.80977
	0.810417	0.194801
	0.827024	0.225502
	0.273047	0.0336441
	0.99154	0.272161
	0.772004	0.235925
	0.901498	0.143324
	0.675734	0.247067
	0.90876	0.252372
	0.0924597	0.165172
	0.408175	0.287055
	0.0969408	0.230464
	0.699005	0.169029
	0.0278383	0.815841
	0.0660256	0.661614
	0.0238695	0.661549
	0.0184846	0.63576
	0.0607633	0.17635
	0.0646043	0.538487
	0.0257852	0.0993098
	0.0549675	0.0669153
	0.0361709	0.265653
	0.0309832	0.0999348
	0.927049	0.0962217
	0.0124987	0.772047
	0.0153199	0.202484
	0.0102038	0.202484
	0.00361132	0.125321
	0.00457693	0.0619448
	0.00781353	0.0619448
	0.0344725	0.176236
	0.00379974	0.112011
	0.00758168	0.12096
	0.0390648	0.0463058
	0.0209531	0.0463058
	0.0149828	0.000457
	0.0150496	0.63448
	0.00638846	0.361998
	0.0141468	0.29212
	0.0155571	0.475376
	0.0209164	0.189072
	0.045214	0.189072
	0.0210136	0.668855
	0.00230096	0.466106
	0.0393843	0.16232
	0.00529795	0.198244
	0.00318562	0.105198
	0.0119501	0.0520441
	0.0167602	0.714715
	0.00815821	0.24023
	0.0242234	0.387734
	0.303696	0.0982942
	0.02053	0.0982942
	0.0138182	0.116104
	0.0294921	0.191766
	0.0305285	0.0911379
	0.0256977	0.00454704
	0.10585	0.00454704
	0.0154019	0.0222036
	0.00893159	0.0222036
	0.0041463	0.0644886
	0.00690267	0.0126532
	0.000395	0.0126532
	0.00352492	0.010329
	0.00188754	0.010329
	0.00783556	0.0307605
	0.00340694	0.0960787
	0.00679228	0.342388
	0.00863568	0.25134
	0.20323	0.330913
	0.221701	0.216787
	0.228986	0.146833
	0.0240143	0.846655
	0.0347871	0.113728
	0.0977314	0.0706884
	0.0356278	0.0706884
	0.0181652	0.0513807
	0.0959524	0.0642342
	0.0550302	0.0642342
	0.0419278	0.0812949
	0.556369	0.0653541
	0.498749	0.0309274
	0.179267	0.0309274
	0.000243	0.0979064
	0.000406	0.0444282
	0.0041337	0.0444282
	0.00066	0.0513731
	7.51e-05	0.0513731
	2.62e-06	0.0170666
	0.000113	0.00949469
	0.0119913	0.0636812
	0.00192442	0.0636812
	0.00192943	0.999968
	5.45e-05	0.693466
	0.0032106	0.879722
	0.000113	0.613336
	0.575138	0.48468
	0.526515	0.589578
	0.874378	0.980222
	0.660202	0.980222
	0.440588	0.371242
	0.277484	0.40421
	0.289	0.40421
	0.132595	0.963852
	0.624304	0.280802
	0.729204	0.280802
	0.474675	0.851806
	0.61925	0.240207
	0.699517	0.240207
	0.183119	0.35197
	0.471701	0.862079
	0.602107	0.382749
	0.195642	0.382749
	0.0940198	0.590952
	0.0191399	0.590952
	0.489186	0.54149
	0.428641	0.782707
	0.0970536	0.782707
	0.194965	0.104535
	0.339454	0.140091
	0.0782846	0.732676
	0.181586	0.306406
	0.32202	0.306406
	0.702974	0.207089
	0.0925128	0.0677934
	0.502976	0.0314428
	0.0683833	0.0431039
	0.00328043	0.0378587
	0.00312641	0.157015
	0.00198729	0.00120595
	0.00276335	0.461814
	0.000309	0.372196
	0.000671	0.876361
	0.00163202	0.362601
	0.00062	0.233269
	0.00192225	0.0534375
	0.00177546	0.375902
	0.00184855	0.887157
	0.00203178	0.370286
	0.00342274	0.670483
	0.00707671	0.301959
	0.00237826	0.301959
	0.000631	0.740706
	0.00467209	0.934786
	0.0075171	0.479468
	0.00687103	0.49052
	0.008466	0.49052
	0.00472254	0.00810674
	0.00493547	0.333681
	0.00171784	0.0664007
	0.00661184	0.0664007
	0.0118372	0.11913
	0.000502	0.391894
	0.0119968	0.552963
	0.00292575	0.111508
	0.00379589	0.111508
	0.00471294	0.376949
	0.00594941	0.0846123
	0.00889141	0.20419
	0.00106809	0.20419
	0.196874	0.503313
	0.193308	0.0960986
	0.193731	0.115383
	0.20328	0.479174
	0.183357	0.154461
	0.0995766	0.447269
	0.192851	0.542053
	0.188819	0.542053
	0.17292	0.644417
	0.172012	0.644417
	0.173122	0.275842
	0.168239	0.390612
	0.186118	0.141613
	0.121397	0.141613
	0.0789611	0.0431824
	0.0377678	0.0431824
	0.0066017	0.239136
	0.00183369	0.239136
	0.000311	0.0103209
	0.00757849	0.0103209
	0.00025	0.00382959
	0.00103722	0.0201315
	0.000104	0.0112588
	0.00018	0.0199908
	0.000453	0.0199908
	8.39e-05	0.0302598
	0.000337	0.029925
	7.62e-05	0.202754
	0.000164	0.18284
	7.25e-05	0.0979973
	0.000131	0.0365646
	0.935274	0.334222
	0.0982626	0.849484
	0.0706076	0.849484
	0.1386	0.575863
	0.0298936	0.901572
	0.472441	0.901572
	0.138609	3.44e-05
	0.105654	0.796116
	0.39344	0.0134498
	0.0985236	0.323032
	0.0489237	0.550918
	0.0749652	0.0541451
	0.199972	0.252693
	0.0227461	0.786121
	0.0735456	0.686236
	0.0911493	0.152362
	0.0214916	0.968689
	0.137996	0.758658
	0.185538	0.455781
	0.0181469	0.936909
	0.0524597	0.605944
	0.0148283	0.605019
	0.893468	0.657829
	0.00196209	0.385259
	0.00386918	0.28328
	0.0074612	0.919901
	0.0338246	0.14746
	0.0038286	0.172674
	0.049773	0.282676
	0.0483338	0.611155
	0.0518743	0.745361
	0.00479794	0.961213
	0.0317416	0.316324
	0.0772554	0.742065
	0.365185	0.651262
	0.380651	0.015629
	0.250481	0.00115513
	0.0470897	0.361061
	0.272499	0.361061
	0.245036	0.473379
	0.424831	0.507339
	0.11507	0.149603
	0.0481439	0.0998079
	0.208938	0.0261063
	0.0455266	0.0504679
	0.0297947	0.298794
	0.3484	0.298794
	0.0616578	0.43961
	0.423885	0.08716
	0.79804	0.00144393
	0.00793445	0.00144393
	0.0270782	0.00338872
	0.00400521	0.00338872
	0.00745573	0.00176006
	0.0107643	0.00176006
	0.0245272	0.00110289
	0.00956794	0.00110289
	0.00188231	0.00540483
	0.0235183	0.00540483
	0.000803	0.00521309
	0.0138122	0.00521309
	0.0209307	0.855498
	0.292284	0.855498
	0.359112	0.679954
	0.686944	0.869106
	0.517783	0.936946
	0.516031	0.0432285
	0.332693	0.0432285
	0.146031	0.149613
	0.702967	0.152396
	0.25995	0.0519331
	0.0675297	0.558475
	0.248209	0.833339
	0.57653	0.508033
	0.710122	0.964548
	0.648437	0.628812
	0.504181	0.01821
	0.706227	0.094649
	0.569397	0.644051
	0.08662	0.600896
	0.549899	0.00992707
	0.685562	0.0248329
	0.5494	0.000458
	0.249613	0.000458
	0.502628	0.823988
	0.59553	0.486596
	0.664408	0.486596
	0.707908	0.672474
	0.291699	0.672474
	0.579925	0.314793
	0.679117	0.207924
	0.0646924	0.87551
	0.00802717	0.521848
	0.00102349	0.359155
	0.00886899	0.505398
	0.0129367	0.240555
	0.0183667	0.0186576
	0.222001	0.0051558
	0.127483	0.0104327
	0.0034185	0.0104327
	0.00773272	0.0236255
	0.00448789	0.0190691
	0.00774375	0.0153006
	0.0061997	0.0680312
	0.0041509	0.0680312
	0.00165016	0.320427
	0.00319309	0.226748
	0.00573119	0.248019
	0.00355858	0.209004
	0.00758066	0.273231
	0.00462275	0.823864
	0.00481309	0.506485
	0.00397649	0.535716
	0.00217415	0.708467
	0.00481689	0.708467
	0.0032194	0.785509
	0.00684353	0.785509
	0.00652573	0.608641
	0.00395954	0.608641
	0.00192316	0.697383
	0.00407383	0.192252
	0.00378024	0.457729
	0.00841421	0.0128891
	0.00277048	0.0126618
	0.00793175	0.0126618
	0.363141	0.00668
	6.32e-05	0.024477
	0.000977	0.024477
	0.00187945	0.0060857
	0.0678636	0.0060857
	0.129454	0.00470936
	0.0117839	0.00470936
	0.00796766	0.00809298
	0.0568638	0.85187
	0.00897541	0.481045
	0.0143148	0.0680257
	0.0242288	0.104942
	0.00983217	0.0239597
	0.0239966	0.224669
	0.301781	0.359112
	0.152319	0.343408
	0.0590782	0.513616
	0.363492	0.290683
	0.0487844	0.145203
	0.32939	0.159912
	0.419164	0.159912
	0.370405	0.929313
	0.370072	0.970725
	0.387765	0.970725
	0.153903	0.932745
	0.148838	0.932745
	0.18155	0.749374
	0.10581	0.749374
	0.106581	0.72288
	0.00228186	0.684663
	0.0137097	0.684663
	0.0150845	0.950492
	0.00983351	0.838832
	0.00694941
	0.0159323
	0.013864
	0.0124376
	0.00170588
	0.0150342
	0.00764983
	0.0136836
	0.0131424
	0.00852413
	0.0743927
	0.0202837
	0.0105702
	0.0295431
	0.0761211
	0.0816803
	0.068339
	0.0169551
	0.00708442
	0.0770633
	0.0522722
	0.0229673
	0.0307094
	0.0375613
	0.0323128
	0.242097
	0.117005
	0.251916
	0.170597
	0.0331909
	0.324145
	0.347675
	0.0617938
	0.313508
	0.169913
	0.177646
	0.416477
	0.471406
	0.360227
	0.295326
	0.158579
	0.388794
	0.0134321
	0.335786
	0.0628714
	0.361467
	0.708445
	0.0320982
	0.560204
	0.00901336
	0.00164463
	0.694054
	0.653977
	0.557196
	0.387778
	0.0359269
	0.395126
	0.0475414
	0.246495
	0.312489
	0.167228
	0.000196
	1.87e-05
	0.000257
	0.000451
	0.678099
	0.620799
	0.812058
	0.85964
	0.79663
	0.0105577
	0.0189911
	0.0251597
	0.0206782
	0.0171482
	0.0194785
	0.010927
	0.0191957
	0.0201031
	0.0164601
	0.0132096
	0.624895
	0.658124
	0.60413
	0.458242
	0.33111
	0.617893
	0.490581
	0.450716
	0.60892
	0.390357
	0.634248
	0.139791
	0.107375
	0.153528
	0.0645972
	0.14592
	0.111606
	0.181363
	0.0369492
	0.914297
	0.851239
	0.282862
	0.523364
	0.226415
	0.674195
	0.0822603
	0.0122996
	0.00431334
	0.00425131
	0.729962
	7.04e-05
	0.0104443
	0.0540231
	0.0829785
	0.0900813
	0.0600994
	0.145551
	0.01053
	0.140886
	0.304936
	0.530177
	0.630913
	0.607063
	0.978068
	0.0323029
	0.0828448
	0.103579
	0.0368929
	0.281166
	0.415412
	0.016282
	0.0111114
	0.0188192
	0.0188463
	0.0221339
	0.195335
	0.19867
	0.12805
	0.140182
	0.177197
	0.0330804
	0.162881
	0.184861
	0.00709789
	0.0286071
	0.0392841
	0.103626
	0.237501
	0.249401
	0.00850987
	0.00880908
	0.0555819
	0.146512
	0.0807373
	0.13512
	0.158893
	0.0480145
	0.0384283
	0.0375497
	0.0409674
	0.035239
	0.776007
	0.808056
	0.770576
	0.49658
	0.465954
	0.00700961
	0.00709167
	0.001417
	0.00596482
	0.00495847
	0.00362695
	0.00322594
	0.0319657
	0.0862557
	0.0264788
	0.0719194
	0.180444
	0.192636
	0.143794
	0.229946
	0.243804
	0.070236
	0.114968
	0.0682222
	0.384915
	0.441609
	0.362795
	0.114641
[truncated: 3,827 more rows]

## Sheet: Supp 2c
Supplementary Figure 2c
	p-values
	Differential Promoters	Differential Expressed at RNA Level	Differential Expressed at Protein Level
	0.202696	0.471225	0.202696
	0.666818	0.911579	0.308866
	7.49e-05	0.0121675	0.0544859
	0.471225	0.00579676	0.232006
	0.108447	0.232846	0.209614
	0.132125	0.0236455	0.971253
	0.911579	0.0123855	0.00261676
	0.00969117	0.0165078	0.109378
	0.308866	0.0051539	0.0845891
	0.445729	0.462064	0.000148
	0.209614	0.00037455	0.0855536
	0.0135324	0.0122105	0.0807673
	2.58e-05	0.0728807	0.0224433
	0.0514452	0.800926	0.00744866
	0.149377	0.0212732	0.00265788
	0.334454	8.75e-05	0.00439042
	0.00183756	0.000109	0.000475
	0.262651	0.362162	0.429238
	0.0105797	0.0543321	0.00277537
	0.222885	0.000648	0.00252626
	0.000696	0.0118304	0.0133384
	0.00344335	0.0090287	0.306269
	0.00579676	6.8e-05	0.259313
	0.00045	0.00483952	0.292674
	0.304213	0.00888215	0.263297
	0.656412	0.00264075	0.00523055
	0.63652	0.000185	0.0914837
	0.000148	0.00385207	0.393631
	0.0855536	0.0952661	0.00925539
	0.100266	0.00857244	0.0889169
	0.0807673	0.125047	0.0339658
	0.0236455	0.27274	0.139715
	0.0224433	0.00221662	0.0281299
	0.00744866	0.461284	0.390935
	0.0123855	0.00106711	0.111543
	0.008469	6.8e-05	0.0311843
	0.00921483	0.00193704	0.20093
	0.0168034	0.00360183	0.0215164
	0.00265788	0.0107759	0.22573
	0.0509601	0.346487	0.450316
	0.0735699	0.00319508	0.188574
	0.00439042	0.0204146	0.618424
	0.000475	0.136852	0.0531831
	0.654823	0.00997993	0.688527
	0.216136	0.155669	0.00970393
	0.405409	0.00814311	0.595604
	0.00846273	0.0463187	0.0299149
	0.0266666	0.000827	0.531138
	0.000247	8.24e-05	0.628081
	4.06e-05	0.019068	0.000889
	0.0655386	0.000651	0.00222703
	0.0133384	0.173258	0.107746
	0.100553	0.0129181	0.146572
	0.641993	0.500595	0.0806214
	0.490488	0.0896316	0.473495
	0.0968954	0.0027308	0.107824
	0.103644	0.115598	0.13059
	0.335641	0.616038	0.636423
	0.640725	0.333449	0.0151154
	0.0112416	0.83199	0.0762909
	0.152428	0.0137925	0.0269778
	0.0165078	0.364616	0.0780775
	0.306269	0.0821092	0.682707
	0.259313	0.0149968	0.0711269
	0.154056	0.259552	0.014775
	0.0591057	0.0168114	0.497796
	0.0051539	0.00576223	0.0442227
	0.00116475	0.0168572	0.00257091
	0.204075	0.335339	0.0618491
	0.292674	0.192918	0.177359
	0.263297	0.071283	0.000843
	0.462064	0.00246127	0.14408
	0.0675147	0.0251039	0.0147025
	0.00523055	0.0842062	0.11849
	0.00037455	0.0674643	0.000966
	0.0481995	0.3647	0.0904197
	0.0122105	0.00211345	0.749724
	0.08969	0.376869	0.297684
	0.173593	0.0105286	0.0385241
	0.0409024	0.366623	0.110717
	0.447116	9.14e-05	0.00183282
	0.393631	0.879596	0.310944
	0.0258273	0.0328641	0.67031
	0.0403972	0.0232551	0.00280494
	0.146532	0.000406	0.0930389
	0.0889169	0.00574266	0.0160437
	0.647289	0.000426	0.00613999
	0.0466983	0.0726033	0.0525154
	0.139715	0.0030649	0.0294367
	0.466135	0.293487	0.0183553
	0.00469162	0.0140939	0.0575877
	0.0629698	0.0558953	0.487803
	0.0239006	0.00546013	0.0327056
	0.379615	0.0567422	0.00156325
	0.800926	0.0873826	0.0221342
	0.118584	0.127842	0.00172565
	0.00731958	0.483198	0.950727
	0.0212732	0.000447	0.288127
	8.75e-05	0.206602	0.00522163
	0.0119984	0.170296	0.862903
	0.00948987	0.410255	0.0205681
	5.65e-05	0.203052	0.802901
	0.0281299	0.00398726	0.00462714
	0.362162	0.0155305	0.107462
	0.0122963	0.00291011	0.561426
	0.0543321	0.0302368	0.0156043
	0.0124283	4.39e-05	0.311836
	0.0311843	0.0230092	0.00121478
	0.0180546	3.06e-05	0.000358
	0.152455	4.05e-05	0.000882
	0.0504844	0.00045	0.20085
	1.07e-05	0.00988146	0.144783
	0.000138	0.124333	0.302231
	0.000648	0.100631	0.00440006
	0.150539	8.43e-05	0.305487
	0.459737	1.81e-06	0.0164352
	7.07e-07	0.0766799	0.150839
	0.00804219	6.54e-05	0.124385
	0.20093	0.152935	0.182129
	8.26e-07	0.0071561	0.0354635
	0.0803286	0.0117654	0.723937
	0.000681	0.0243925	0.0267887
	0.0317729	0.0120395	0.00352451
	0.00013	0.0128141	0.440936
	2.9e-05	0.000752	0.00967609
	0.0215164	0.00126455	0.0632859
	0.0118304	0.00100709	0.549319
	4.11e-05	0.185248	0.213082
	0.22573	0.0436966	0.00222423
	0.26771	0.0491558	0.631768
	0.135805	0.146216	0.234291
	0.0659756	0.0113748	0.590548
	0.306315	0.000122	0.00109916
	0.0090287	0.00142642	1.56e-06
	0.555413	0.00277903	0.00151512
	0.290452	0.0285776	0.0949934
	0.895586	0.0246747	0.000598
	0.00628562	0.000598	0.132105
	0.00079	0.0133377	0.116204
	0.0448289	7.12e-05	0.201942
	0.624823	0.357808	0.0408378
	0.292137	0.0183468	0.0484781
	0.0322131	0.659719	0.802899
	0.882314	0.291758	0.887763
	0.224358	0.170028	0.365329
	0.0938579	0.65777	0.000136
	0.0190894	0.0216089	0.512903
	0.0532589	0.588181	0.0151417
	0.0182531	0.323542	0.0510237
	0.00333652	0.00413148	0.532415
	0.0139414	0.373357	0.00998241
	0.00857244	0.0326432	0.00568327
	0.125047	0.271849	0.0937775
	0.0109021	0.00139719	0.189493
	0.00333547	0.452382	0.0567682
	0.000961	0.00900923	0.000786
	0.967801	0.383456	1.94e-05
	0.0531831	0.00925766	0.0168851
	0.0430331	0.0130649	0.00215011
	0.723588	0.0600277	0.298254
	0.00362815	0.00245463	0.0980567
	0.0128509	0.00710683	0.00543574
	0.31331	0.0046397	0.0505188
	0.453111	0.888642	0.487582
	0.0549524	0.000688	0.00313181
	0.0493925	0.387062	0.0220239
	0.661928	0.017342	0.00052
	0.475181	0.319808	0.000311
	0.0040367	0.0832281	0.121088
	0.245028	0.0070266	0.0452405
	0.141203	0.00128894	0.0788439
	0.461284	0.234925	0.0896814
	0.28817	0.437688	0.315115
	0.589631	0.0759479	0.0275758
	0.688527	0.00876419	0.00857801
	0.000239	0.000473	0.0156335
	0.00970393	0.0115609	0.0597708
	0.595604	0.0846535	0.142192
	0.0299149	0.00340604	0.238546
	0.531138	0.022049	0.0180924
	0.00399763	0.00685063	0.0547588
	0.0329581	0.0864951	0.0160152
	0.0203989	0.00147181	0.0569189
	0.45461	0.0272075	0.0113667
	0.109828	0.00204611	0.00658692
	0.000282	0.00181018	0.22819
	0.954351	0.0050018	0.116184
	0.0469712	0.0159645	0.60078
	0.00427528	0.00091	0.331522
	0.105405	0.0281138	0.0464951
	0.201426	0.00266809	0.649946
	0.160212	0.00565103	0.145734
	0.00031	0.121468	0.0284462
	0.0864868	0.296801	0.00307422
	0.0895057	0.0209076	0.258185
	0.481838	0.0729928	0.373076
	7.63e-06	0.00712413	0.00795466
	0.054769	3.79e-05	0.0165079
	0.00188027	0.134842	0.206975
	6.42e-05	6.31e-06	0.20853
	0.00155167	0.10594	2.25e-05
	0.622057	0.188263	0.0163965
	0.0017328	0.060198	1.23e-05
	6.8e-05	0.524225	0.00175473
	0.00193704	0.135333	0.119195
	9.52e-05	0.342134	0.0698965
	0.105888	0.295303	0.00580603
	0.0041295	0.000724	0.0128354
	0.0107759	0.26128	0.26731
	0.346487	0.0326479	0.397381
	0.144015	0.861203	0.271904
	0.700747	0.0429615	0.0635517
	0.0398966	0.0567655	0.0167832
	0.458389	0.399903	0.00155274
	0.133479	0.000239	0.218047
	0.0274177	0.000414	0.068126
	0.702629	0.312546	0.0166366
	0.151926	0.00288525	0.105558
	0.146535	0.00176642	0.299992
	0.0233788	0.00675999	0.00398522
	0.268796	0.00256831	0.0136764
	0.382872	0.000601	0.00450551
	0.295895	0.0143918	0.000211
	0.274956	0.482978	0.000569
	0.026578	0.0326078	0.629974
	0.0213605	0.0140863	0.00128192
	0.0059708	0.0889969	0.411761
	0.431895	0.0690995	0.357839
	0.00442904	0.00184648	0.149061
	0.0260624	0.0867485	0.0925533
	0.551095	0.000102	0.00217941
	0.0197936	0.223194	0.322253
	0.044385	0.00687612	0.190462
	0.027059	0.00350522	0.00012
	0.136852	0.0113227	0.0161079
	0.73651	0.071003	0.00672569
	0.00997993	0.0193624	8.7e-06
	0.106539	0.198056	1.46e-05
	0.475504	0.047885	0.127872
	0.000889	0.0195111	0.0845909
	0.131165	0.178083	0.394354
	0.365531	0.762788	0.0195177
	0.169184	0.192999	0.00135285
	0.280182	0.000216	0.00997567
	0.155669	0.0105884	0.000829
	0.176455	1.57e-05	0.015799
	0.00229135	0.126631	0.348624
	0.0542667	0.00092762	0.0772648
	0.107746	0.00673584	0.357096
	0.0463187	0.559202	0.000151
	0.0474268	0.00621533	0.012157
	0.146572	0.000356	0.0628369
	0.473495	0.0240001	0.139494
	0.107824	0.000987	0.221044
	0.13059	0.0428997	0.10588
	0.636423	0.144293	0.135134
	0.433297	0.0215496	0.598475
	0.0151154	0.0118185	0.838432
	0.0762909	0.0411808	0.372694
	0.00171793	0.00488322	0.638471
	0.682707	0.0044449	0.000242
	0.65221	0.0659615	0.00162564
	0.00680569	0.0308992	0.021042
	0.0140497	0.375918	0.0150079
	0.804112	0.0011511	0.221163
	0.130985	0.0437374	0.00396074
	0.014775	0.0758165	0.00502634
	0.025286	0.0514849	0.00913869
	0.497796	0.0099941	0.0476333
	0.00494293	0.0856881	0.168413
	0.00448174	0.000335	0.116129
	0.0277842	0.0704565	0.0881655
	0.416783	0.000335	0.00092
	0.396633	0.0196141	0.514899
	0.119604	0.347033	0.181533
	0.421478	0.0157533	0.000562
	0.00257091	0.01544	0.273872
	0.0618491	0.067737	0.000192
	0.000843	0.0132078	0.00644918
	0.0110175	0.0618164	0.00441632
	0.624012	0.0266655	0.00888815
	0.30667	0.000396	0.0166669
	0.0147025	0.123316	0.150291
	0.368023	0.00199519	0.0119407
	0.00182271	0.0283574	0.21098
	0.017292	0.334463	0.118783
	0.44647	0.00444761	0.162896
	0.019068	0.020967	0.0151407
	0.110454	0.28527	0.145404
	0.000966	0.394919	0.0170973
	0.800155	0.249836	0.0376664
	0.356616	0.806557	0.731198
	0.000651	0.0107228	0.0327172
	0.0230848	0.00946991	0.201215
	0.0211527	0.046772	1.33e-05
	0.0904197	0.00133531	0.0904647
	0.749724	0.000532	0.170982
	0.0385241	0.0119692	0.0394861
	0.161886	0.0140705	0.0895751
	0.03112	0.334802	0.00132084
	0.517489	0.0352073	0.454134
	0.0493514	0.0988695	0.118265
	0.173258	0.726734	0.218575
	0.175672	0.000849	0.459747
	0.00121007	0.0182575	0.780076
	0.000489	0.107561	0.0132558
	0.0129181	0.00948574	0.0298241
	0.898241	0.435261	0.713625
	0.854627	8.27e-06	0.324269
	0.600034	0.150966	0.000965
	0.597054	0.226207	0.525253
	0.0025704	0.561901	0.16097
	0.130718	0.202318	0.000715
	0.500595	0.000554	0.0525454
	0.0392142	0.15033	0.297163
	0.584648	0.00691177	0.250277
	0.109656	0.310586	0.0632364
	0.0410091	0.000135	0.113573
	0.0184571	0.000791	0.160285
	0.0181625	0.0109516	3.58e-06
	0.0519977	0.0100969	0.00272447
	0.405043	0.00795913	0.146496
	0.00058	0.135157	0.0243412
	0.0896316	0.00113184	0.107602
	0.0930389	0.0789674	0.417904
	4.34e-08	0.0329459	0.177654
	0.0160437	0.000741	0.0538983
	0.653954	0.0696534	0.104977
	0.142639	0.00894554	0.178817
	0.0271071	0.000125	0.00213858
	0.557486	0.216857	0.00036
	0.113439	0.00219168	0.235879
	0.130361	0.0477856	3.21e-05
	0.383756	0.511862	0.000523
	0.0639842	0.00147717	0.0258235
	0.115598	0.00445146	0.224833
	0.853904	0.170689	0.0539488
	0.436597	7.3e-05	0.00556553
	0.503562	0.0562352	0.178539
	0.0785695	0.000269	0.294083
	0.277215	0.0619341	0.306285
	0.616038	0.0996592	0.435044
	0.333449	0.876921	0.0195004
	0.83199	0.680819	0.198503
	0.325408	0.0145246	0.402776
	0.144463	0.000989	0.107772
	0.138503	0.0065821	0.358157
	0.0417479	0.000632	0.370372
	0.364616	0.0146019	0.575315
	0.816206	0.00259003	0.112909
	0.205705	0.236634	0.0447362
	0.00346434	0.133081	0.578496
	0.518528	0.235769	0.143965
	0.0183553	0.00508571	0.000797
	0.0575877	0.713619	0.374632
	0.24091	8.34e-05	0.163289
	0.00150397	0.429883	0.613848
	0.00017	0.00350638	0.905764
	0.0195528	0.0239711	0.0919009
	0.153427	0.0934561	0.00158641
	0.0644876	0.00545126	0.637776
	0.022185	0.00980741	0.549701
	0.487803	0.156934	0.149629
	0.0327056	0.339772	4.08e-05
	0.56136	0.018419	0.0392365
	0.162267	0.124426	0.364301
	0.296636	0.291868	0.51305
	0.259552	0.091129	0.110653
	0.000195	0.00644932	0.627003
	0.00142013	0.0552839	0.023107
	0.00156325	0.00153062	0.00921283
	0.0118712	0.00672166	0.110184
	0.128213	0.00194853	0.126603
	0.0221342	0.00565233	0.373201
	0.615802	0.0021548	0.725125
	0.0796234	0.108696	0.47994
	0.0101481	0.0913003	0.110281
	0.00951036	0.0024201	0.00650342
	0.00751908	0.000429	0.0112296
	0.00126749	0.0714642	0.451607
	0.0163171	0.186897	0.042181
	0.000155	0.229525	0.0881219
	0.71466	0.000384	0.0308301
	0.0059781	0.242695	0.0502795
	0.00665735	0.000448	0.0875014
	0.312999	0.0455781	0.447854
	0.0568559	0.435649	0.0843856
	0.0865654	0.000117	0.443358
	0.00172565	0.0072516	0.00736168
	0.177074	0.34989	0.143371
	0.00576223	0.0757028	0.0644302
	0.0264235	0.00100544	0.242292
	0.0168572	0.242382	0.00330565
	0.00975746	0.00685406	0.0670985
	0.00600014	0.000758	0.00895126
	0.00261275	0.000105	0.00512027
	0.950727	0.00401642	0.225853
	0.00235639	0.856926	0.0186548
	0.162097	0.0253148	0.0530448
	0.00246127	0.011753	0.370513
	0.288127	0.00195439	0.000706
	0.00522163	0.00280792	0.382268
	0.151264	0.00160012	0.788322
	0.00941986	0.00634841	0.0841302
	0.00241506	1.4e-05	7.48e-05
	0.0546309	0.429653	0.216898
	0.167664	0.00134699	0.0108636
	0.633141	0.33157	0.00380566
	0.164789	0.343272	2.91e-06
	0.862903	0.0134045	0.00420193
	0.109827	0.169997	0.000569
	0.0205681	0.0346598	0.0256775
	0.802901	0.376249	0.0275044
	0.654466	0.000267	0.150804
	0.00462714	0.017288	0.0617267
	0.0593722	0.102255	0.124237
	0.324259	0.00482696	0.0861496
	0.14464	0.0245837	0.167318
	0.107462	6.04e-08	0.0652484
	0.0360694	2.86e-06	0.239449
	0.147266	0.0332439	1.05e-07
	0.561426	0.143958	0.00428654
	0.0244535	0.00161035	0.710711
	0.0827149	0.0455965	0.00611314
	0.0349621	0.00316136	0.0390175
	0.246885	0.202955	0.201407
	0.427871	0.477342	0.431037
	0.0842062	0.000161	0.0604393
	0.0674643	0.404195	0.316294
	0.0286202	0.350448	0.00536927
	0.3647	0.450983	0.288742
	0.00211345	0.272708	0.412808
	0.287539	0.00423303	0.144143
	0.100969	0.00910636	0.208178
	0.00337443	0.228161	0.0132541
	0.00303546	0.0462243	0.0707023
	0.426588	0.29424	0.127699
	0.00154521	0.241705	0.178449
	0.000349	0.00756906	0.143374
	0.570062	0.808805	0.273067
	0.443175	0.00681461	0.683614
	0.0678159	0.030887	0.0804793
	0.104242	0.0991635	0.0620429
	0.112919	0.000441	0.06155
	0.311836	0.216968	0.741497
	0.00121478	0.00143934	0.368288
	0.295387	0.00990941	0.00816079
	0.00427044	0.0131683	6.18e-05
	0.115355	0.172219	0.115208
	0.0105751	0.451792	0.0146394
	6.87e-07	0.0196928	0.0834468
	0.0105286	0.00142568	0.390116
	0.0946708	0.00715962	0.255466
	0.0852076	0.0505443	0.00797851
	0.27557	0.0833207	0.000201
	0.100851	0.345783	0.0250532
	0.203022	0.75557	0.0302999
	0.0478464	4.64e-05	0.0263452
	0.366623	0.027142	0.0418175
	0.459811	0.0200145	0.0258712
	0.35625	0.00242636	0.00660084
	0.00380415	0.0238565	0.0207902
	0.00586742	0.0106868	0.10932
	0.0742984	9.93e-05	0.0248799
	0.0761139	0.0261474	0.575476
	0.0179814	0.104511	0.669723
	0.0137416	0.00820781	0.096632
	0.112278	0.0062032	0.000122
	0.000358	0.0129654	0.00973366
	0.816441	0.000271	0.0680626
	0.300896	7.46e-06	0.0152411
	0.501102	0.233958	0.0560631
	0.000882	0.00909846	0.314551
	0.20085	4.65e-07	0.0017647
	0.799486	5.15e-05	0.0117345
	0.144518	0.343879	0.000166
	8.83e-06	0.0440768	0.0816447
	0.483267	0.0183756	0.189678
	0.00440006	0.118904	0.00426952
	0.305487	0.0489521	0.0152987
	0.0164352	0.0270233	0.0216012
	0.0680717	0.0492524	0.0487975
	0.0451443	0.00833393	0.0500824
	0.139786	0.0410679	0.00285443
	0.150839	0.225548	0.00110522
	0.000406	0.0252955	0.104476
	0.00231041	0.0459164	0.376355
	0.00574266	0.0769513	0.208797
	0.117394	0.0113855	0.376278
	0.212001	0.0538627	0.424052
	0.433358	0.209355	0.355276
	0.369643	0.96646	0.396895
	0.772939	0.172186	0.00383859
	0.000199	0.00349598	0.342073
	0.526007	4.88e-07	0.482674
	0.299904	0.144029	0.0450323
	0.00730118	0.0143277	0.00432891
	0.0800352	0.0132859	0.0725722
	0.0784699	0.203245	0.00314618
	0.291189	0.0360239	0.0247816
	0.0929605	1.12e-05	0.0639079
	0.525085	0.00664171	0.84628
	0.271294	0.526693	0.467616
	0.00105999	0.010281	0.0283729
	0.000426	0.476484	0.52319
	0.271517	0.1632	0.592897
	0.723937	0.00874079	0.367282
	0.839837	0.0394885	0.00894374
	0.0726033	0.00510856	0.0757908
	2.65e-05	0.00934152	0.216027
	0.0030649	0.128361	7.03e-06
	0.218886	0.669958	0.00455134
	0.00779934	0.022301	0.484138
	0.671945	0.00973076	0.371609
	0.220942	0.00669031	2.44e-05
	0.167756	0.00735358	0.0550592
	0.050226		0.00125968
	0.0267887		0.234521
	0.88944		0.00103654
	0.00352451		0.000487
	0.006758		0.0177749
	0.0140939		0.0306866
	0.0935661		0.00118977
	0.00454713		0.0565871
	0.769285		0.000118
	0.215903		0.109042
	0.966309		0.582433
	0.124538		0.00153309
	0.0324038		0.447512
	0.760963		0.148262
	0.0243854		4.47e-05
	0.0151008		0.0296306
	0.0184909		0.0348724
	0.112531		0.00858118
	0.682493		0.00548487
	0.088289		0.00716494
	0.213082		0.0666045
	0.144718		0.00928536
	0.123568		0.000928
	0.28155		7.63e-05
	0.403746		0.02836
	0.00105884		0.0683749
	0.244727		0.10225
	0.829514		0.0335056
	0.417742		0.0406475
	0.760507		0.000499
	0.00546013		0.0257517
	0.000341		0.134765
	0.631768		0.00458228
	0.0360425		0.026801
	0.0873826		0.0249321
	0.234291		0.0146406
	0.444761		0.0115397
	0.161777		0.0111229
	0.590548		0.0767408
	0.260878		0.00256491
	0.689407		3.16e-06
	0.010987		0.00095
	0.00109916		0.00338629
	0.203052		0.493942
	0.121751		0.916692
	0.665908		0.0723337
	0.00816949		0.0157429
	0.00219962		0.943945
	0.460002		0.754563
	0.277368		0.00937357
	0.583541		0.0766483
	0.350449		0.00245919
	0.133592		0.141277
	0.127985		0.0262479
	0.0191584		0.0279374
	0.258514		0.395182
	0.141634		0.0284917
	0.931652		0.00934697
	0.0431074		0.0053864
	0.327411		0.0747133
	0.00398726		0.0771609
	0.0155305		0.43335
	0.00291011		0.0912563
	0.00151512		0.00780965
	0.303375		0.843983
	0.175176		0.326773
	0.0197031		0.28918
	0.0355717		0.524073
	0.311312		0.136612
	0.066529		0.196396
	0.00026		0.0947922
	0.146681		0.130339
	0.0295335		0.937024
	0.290661		0.172466
	0.677198		0.00275213
	0.000598		0.0131642
	0.037048		0.263821
	3.06e-05		0.152763
	0.206272		0.55581
	0.116204		0.283703
	3.86e-05		0.27167
	3.77e-05		0.0138175
	0.0013771		0.00275281
	0.0181035		0.479897
	0.089086		0.0655612
	0.139254		0.264683
	0.00100341		0.107919
	0.201942		0.0003
	0.000706		0.122497
	0.00288785		0.101683
	0.036132		0.355837
	0.376227		0.524395
	0.0408378		0.441774
	0.50433		0.00539416
	0.761907		0.497331
	0.0484781		0.630157
	0.329896		0.00141991
	0.618452		0.107993
	0.0190686		0.0258318
	0.802899		0.076997
	0.0575153
	0.124333
	0.00661126
	0.793437
	0.0340894
	0.295801
	0.374688
	0.172691
	0.0250506
	0.0521489
	0.0020807
	0.00292124
	0.000606
	0.209715
	0.0386276
	0.098585
	0.0309941
	8.43e-05
	3.22e-07
	0.0766799
	2.51e-06
	6.54e-05
	0.9144
	0.887763
	0.612885
	0.480554
	0.826693
	6.98e-05
	0.0317903
	0.869204
	0.152935
	0.0400832
	0.365329
	0.00285445
	0.0562347
	0.023656
	0.000136
	0.0138788
	0.14607
	0.00825168
	0.00559099
	0.17828
	0.000904
	0.152497
	0.309101
	0.763815
	0.722591
	0.50903
	0.010846
	0.00531506
	0.000144
	0.132435
	0.512903
	0.178807
	0.00209919
	0.0151417
	0.0510237
	0.0853234
	0.246301
	0.0183474
	0.0314782
	0.509047
	0.291139
	0.51373
	0.565758
	0.424812
	0.0243925
	0.353102
	0.00423066
	0.00548266
	0.0569614
	0.778012
	0.00998241
	0.282488
	0.830689
	0.0145049
	0.603705
	0.0105971
	0.00857903
	0.161156
	0.0128167
	0.00650465
	0.0871762
	0.661196
	0.478764
	0.00189946
	0.00841189
	0.0128141
	0.01657
	0.00499575
	0.302728
	0.000752
	0.0763462
	0.000806
	0.0937775
	0.00126455
	0.0567682
	0.000786
	0.141144
	1.94e-05
	0.00571845
	0.00100709
	0.0320884
	0.956875
	0.089545
	0.00936718
	0.38517
	0.381201
	0.0384677
	0.528886
	0.0241654
	0.39475
	0.0281451
	0.00543574
	0.363258
	0.185248
	0.545347
	0.230169
	0.616883
	0.0272649
	0.125011
	0.0436966
	0.0961733
	0.810349
	0.128179
	0.487582
	0.33137
	0.00802487
	0.0598321
	0.0397564
	0.172292
	0.640051
	0.0220239
	0.320512
	0.0491558
	0.00121389
	0.0113748
	0.000122
	0.00142642
	0.132747
	0.262265
	0.301624
	0.0230309
	0.0752069
	0.0297917
	3.2e-05
	0.755076
	0.415397
	0.0673193
	0.0021713
	0.282346
	0.182538
	0.620298
	0.000598
	0.00892377
	0.0133377
	7.12e-05
	0.357808
	0.000311
	0.0101227
	0.000961
	2.6e-05
	0.135983
	0.315206
	0.162163
	0.303072
	0.0333048
	0.291447
	0.294763
	0.659719
	0.772625
	0.291758
	0.900608
	0.936393
	0.00294432
	0.0870335
	0.00105505
	0.000175
	0.0021081
	0.0788439
	0.665159
	0.513991
	0.621948
	0.65777
	0.0896814
	0.102519
	0.105146
	0.0463747
	0.0523404
	0.00564287
	0.0216089
	0.00857801
	0.0156335
	0.00166662
	0.0189842
	0.536938
	0.130276
	0.0800679
	0.197722
	0.734858
	0.194793
	0.0520992
	0.366364
	0.497267
	0.080459
	0.510493
	0.0141722
	0.0909587
	0.0960227
	0.712464
	0.222382
	0.534805
	0.201074
	0.146182
	0.165362
	0.499617
	0.587327
	0.142192
	0.0182679
	0.398871
	0.238546
	0.485103
	0.350626
	0.618114
	0.192524
	0.14322
	0.0180924
	0.398371
	0.119993
	0.163365
	0.0975175
	0.0414242
	0.000192
	0.00413148
	0.0253408
	0.00978318
	0.373357
	0.0160152
	0.00153179
	0.00431597
	0.00659539
	0.249551
	0.00735243
	0.665512
	0.0569189
	5.47e-06
	0.349285
	0.0113667
	0.00658692
	0.0136954
	0.0540382
	0.120788
	0.0782641
	0.00140286
	0.0901813
	0.000201
	0.0025427
	0.000359
	2.18e-06
	0.0102179
	0.0209099
	0.265591
	0.387723
	0.283507
	0.17297
	0.0463716
	0.0453614
	0.0950944
	0.000574
	0.0627747
	0.875677
	0.0677593
	0.60078
	0.169825
	0.0499367
	0.271849
	0.000293
	0.0464951
	0.289273
	0.000239
	0.281361
	0.00139719
	0.452382
	0.0986615
	0.339759
	0.232552
	0.0402042
	0.0724935
	0.524605
	0.000231
	0.0194625
	0.0973004
	0.930362
	0.268707
	0.00117233
	0.00453627
	0.383456
	0.0868429
	0.217814
	0.00244918
	0.122492
	0.331499
	0.0294397
	0.00307422
	0.000189
	0.284753
	0.935092
	0.166111
	0.385822
	0.258185
	0.97262
	0.0137774
	0.0793305
	0.588175
	0.159333
	0.590986
	0.00224436
	0.0600277
	0.00245463
	0.672866
	0.0165079
	0.206975
	0.033871
	0.00215851
	0.0441052
	0.000267
	0.20853
	0.0296103
	0.00710683
	2.25e-05
	0.0766161
	0.0175268
	0.639114
	0.0749431
	0.0186879
	0.486282
	0.00175473
	3.34e-05
	0.119195
	0.0698965
	0.888642
	0.128994
	0.0684834
	0.000473
	0.12442
	0.0929308
	0.211359
	9.32e-05
	0.00580603
	0.172445
	0.13148
	0.0372466
	0.00756918
	0.308592
	0.0343607
	0.0491736
	0.000688
	0.0472918
	0.387062
	0.394685
	6.32e-06
	0.00112228
	0.018199
	0.109072
	0.0166537
	0.00280923
	0.19316
	0.081567
	0.017342
	0.319808
	0.0183748
	0.060722
	0.561701
	0.00104855
	0.118449
	0.0262877
	0.0798912
	0.326563
	0.0610825
	0.0103035
	0.0832281
	0.271904
	0.626078
	0.0573281
	0.0152034
	0.0172205
	0.052768
	0.113771
	0.00748987
	0.0494627
	0.786602
	0.426113
	0.52987
	0.0798419
	0.000702
	0.363096
	0.212235
	0.000691
	0.0167832
	0.0369697
	0.0416867
	0.00155274
	0.00124955
	0.476699
	0.064855
	0.227419
	0.21929
	0.0513919
	0.691498
	0.218047
	0.068126
	0.00700514
	0.0357225
	0.00128894
	6.84e-07
	0.0319005
	0.00398744
	0.234925
	0.0266935
	0.419577
	0.288799
	0.00547005
	0.0367647
	0.887592
	0.0731336
	0.711185
	0.299992
	0.0892644
	0.00123823
	0.00398522
	0.0136764
	0.00275045
	0.00450551
	0.325224
	0.000569
	0.0282716
	0.000473
	0.00830059
	0.629974
	0.527732
	0.211219
	0.0115609
	0.0691765
	0.0846535
	0.00340604
	0.0197263
	0.022049
	0.00685063
	0.499593
	0.00488178
	0.0192023
	5.79e-05
	1.6e-06
	0.258357
	0.114106
	0.334568
	0.608142
	0.487407
	0.31075
	0.594933
	0.0811554
	0.53587
	0.113036
	0.0536559
	0.00128192
	0.119761
	0.372158
	0.179351
	0.000285
	0.411761
	0.572158
	1.21e-05
	0.693672
	0.774033
	0.00286519
	0.010537
	0.0219563
	0.639732
	0.0925533
	0.1201
	0.00204611
	0.00181018
	0.0211429
	0.00310268
	0.0104344
	0.0814487
	0.322253
	0.190462
	0.0701172
	0.0844667
	0.111575
	0.219938
	0.00354063
	0.00534813
	1.46e-05
	0.851523
	5.74e-05
	0.752222
	0.114369
	0.647488
	0.373045
	0.392819
	0.223388
	0.74437
	0.127872
	0.0159645
	0.250575
	0.00323994
	0.0195177
	0.00997567
	0.000829
	0.158836
	0.353505
	0.0212515
	0.555861
	0.32313
	0.29465
	0.015799
	0.0109344
	0.217471
	0.0026704
	0.00565103
	0.372028
	0.461098
	0.108206
	0.084857
	0.29292
	0.000658
	0.348624
	0.0772648
	0.0460809
	0.357096
	0.148384
	0.318745
	0.121468
	0.219689
	0.296801
	0.0209076
	0.0729928
	0.00950689
	0.0172181
	0.0134995
	0.0189103
	0.00578827
	0.0263297
	6.31e-06
	0.0780269
	0.000875
	0.544805
	0.012157
	0.242193
	0.0628369
	0.139638
	0.141651
	0.0153484
	0.46333
	0.00394143
	0.139494
	0.105958
	0.964118
	0.0512702
	0.0680227
	0.660934
	0.102483
	0.00696972
	0.221044
	0.109137
	0.10594
	0.326483
	0.209131
	0.423428
	0.226691
	0.066274
	0.742911
	0.399012
	0.133256
	0.188263
	0.838432
	0.372694
	0.112467
	0.0947321
	0.369313
	0.00254186
	0.0276323
	0.122542
	0.00422807
	0.524225
	0.27273
	0.0542219
	0.525166
	0.135333
	0.018619
	0.295303
	0.00162564
	0.221163
	0.481036
	0.0287429
	0.133678
	9.45e-06
	0.00979728
	0.00501218
	0.00502634
	0.00290333
	0.0949467
	0.000724
	0.0071505
	0.0476333
	0.168413
	1.95e-05
	0.0173367
	0.0204311
	0.285794
	0.0728218
	0.283297
	0.799219
	0.275866
	0.364003
	0.61921
	0.00588679
	0.00925412
	0.00916978
	0.00390535
	0.199538
	0.199689
	0.251836
	0.212362
	0.220858
	0.0148344
	0.519016
	0.284428
	0.00142855
	0.000239
	0.312546
	0.00288525
	0.00092
	0.00176642
	0.514899
	0.439096
	0.171959
	0.0650437
	0.00675999
	0.736393
	0.0525051
	0.00410422
	0.0930658
	0.71556
	0.000601
	0.0143918
	0.123328
	0.0126791
	0.00169063
	0.0467634
	0.676057
	0.0506606
	4.42e-05
	0.0154392
	0.000854
	0.601546
	0.00577905
	0.0140863
	0.421174
	0.0921485
	0.0889969
	1.71e-05
	0.273872
	0.615979
	0.0270542
	0.0359965
	8.33e-06
	0.0690995
	0.00120205
	0.127053
	0.000192
	0.145258
	0.00192582
	0.00350522
	0.00304036
	2.81e-06
	0.54166
	0.268507
	0.0758808
	0.180909
	0.00888815
	0.350624
	0.350074
	0.071003
	0.0574052
	0.000529
	0.00628861
	0.0210887
	0.0166669
	0.00859927
	0.319529
	0.198056
	0.000989
	0.00062
	0.349277
	0.012283
	0.0393594
	0.047885
	0.00155324
	0.110155
	0.883014
	0.343122
	0.406721
	0.150291
	7.88e-06
	0.0357511
	0.0119407
	0.361634
	0.757621
	0.0774335
	0.0989258
	0.000399
	0.652214
	0.150886
	0.0592201
	0.41579
	0.21098
	0.423758
	0.292823
	0.949698
	0.516276
	0.178083
	0.762788
	0.00148809
	0.0016572
	0.00551165
	0.542183
	0.105254
	0.0845456
	0.0151407
	1.57e-05
	0.126631
	0.000795
	0.00092762
	0.000157
	0.0312174
	0.322277
	0.536969
	0.00624669
	0.561505
	0.889813
	0.0944834
	0.0181786
	0.0675297
	0.145404
	0.145971
	0.0170973
	0.00673584
	0.189656
	0.298079
	0.00621533
	0.000969
	1.03e-05
	0.228421
	0.0376664
	4.62e-05
	7.04e-07
	0.024048
	0.000987
	0.731198
	0.157635
	0.0963686
	0.0428997
	0.0312178
	0.0757549
	0.0283239
	0.0609848
	0.0327172
	0.0846825
	0.0453173
	0.119583
	0.440992
	0.00243482
	0.545145
	0.047498
	0.0115492
	0.0911903
	0.00718893
	0.0700112
	0.170982
	0.0659615
	0.255184
	0.0394861
	0.915386
	0.231112
	0.223101
	0.000379
	0.315349
	0.0240349
	0.00509476
	0.405771
	0.229196
	0.0252012
	0.027192
	0.00160212
	0.0308992
	0.00232562
	0.00123867
	0.662826
	0.163957
	0.106464
	0.375918
	0.0301554
	0.0011511
	0.0868097
	0.459747
	0.492399
	0.0437374
	0.00508062
	0.00267181
	0.0758165
	0.0248783
	0.192075
	0.0099941
	0.0856881
	0.71827
	0.0205122
	0.552054
	0.000335
	0.324269
	0.0221427
	0.0355487
	0.0704565
	0.000335
	0.16097
	0.00963606
	0.494425
	0.487968
	0.232649
	0.0812846
	0.0134057
	0.0196141
	0.431345
	0.0468394
	0.014262
	0.00102045
	0.0975568
	0.433257
	0.66617
	0.00170769
	0.0592702
	0.051853
	0.215341
	0.00731252
	0.000299
	0.0172173
	5.16e-06
	0.347033
	0.126353
	0.649289
	0.250277
	0.0632364
	0.0275001
	0.0182541
	0.582831
	0.0157533
	0.160285
	0.185868
	0.409492
	0.0166963
	0.39191
	0.15168
	0.161229
	0.124069
	0.305139
	0.01544
	0.109876
	0.146496
	0.042577
	0.05296
	0.107602
	0.614
	0.417904
	0.177654
	0.067737
	0.0022584
	0.100755
	0.020836
	0.382256
	0.118082
	0.317285
	0.250912
	0.146404
	0.0132078
	0.00456207
	0.477331
	0.0332473
	0.000567
	0.948822
	0.0618164
	0.0161467
	0.311295
	0.238479
	0.316505
	0.628258
	0.0266655
	0.178817
	0.462144
	0.000396
	0.245725
	0.0151457
	0.0700265
	0.00036
	0.235879
	0.0800114
	0.207325
	0.000127
	0.123316
	0.00321114
	0.0314485
	0.127142
	0.355401
	0.00199519
	0.0258235
	0.00405052
	0.224833
	0.0283574
	0.0104528
	0.0103088
	0.205861
	0.998879
	0.0395489
	0.405094
	0.0765428
	0.137659
	0.00406979
	0.306695
	0.334463
	0.000893
	0.043001
	0.18755
	0.0316888
	0.0195004
	0.198503
	0.402776
	0.107772
	0.358157
	0.575315
	0.112909
	0.0447362
	0.143965
	0.000797
	0.374632
	0.163289
	0.905764
	0.0919009
	0.00158641
	0.637776
	0.021271
	0.0392365
	0.364301
	0.110653
	0.627003
	0.023107
	0.0509046
	0.373201
	0.47994
	0.110281
	0.00650342
	0.387822
	0.00869349
	0.0112296
	0.078378
	0.0502795
	0.188866
	0.0875014
	0.0843856
	0.118495
	0.00444761
	0.0303105
	0.407677
	0.020967
	0.0326425
	0.394919
	0.249836
	0.806557
	0.0107228
	0.0027754
	0.104156
	0.00736168
	0.981213
	0.0679627
	0.00154787
	0.0736375
	0.0245936
	0.92196
	0.099536
	0.698532
	0.26484
	0.0400698
	0.046772
	0.00133531
	0.0644302
	0.00427169
	0.242292
	0.289766
	0.000532
	0.0191618
	0.000161
	6.63e-06
	0.0119692
	0.00932174
	0.0140705
	0.0396846
	0.400699
	0.0133479
	0.0670985
	0.456217
	0.0655114
	0.00895126
	0.0271322
	0.0666046
	0.00504468
	0.478021
	0.0352073
	5.81e-06
	0.0967416
	0.182884
	0.0120349
	0.292019
	0.385405
	0.320198
	0.274129
	0.0148504
	0.021935
	0.390507
	0.09381
	0.0530448
	0.0173715
	0.726734
	0.0850837
	0.845362
	0.000706
	0.000112
	0.0406869
	0.789956
	0.0863764
	0.000849
	0.0182575
	0.0914879
	0.229769
	0.00260648
	0.287875
	0.435261
	0.00549995
	0.0129681
	8.27e-06
	0.371747
	0.429359
	0.150966
	0.226606
	0.788322
	0.0251931
	0.0841302
	0.762798
	0.0702614
	0.0252062
	0.961288
	0.0329285
	0.393065
	0.0060162
	0.282829
	0.320464
	0.226207
	0.00552985
	0.889939
	0.561901
	0.0105908
	0.0293002
	0.262376
	0.172295
	0.0140968
	7.48e-05
	0.080987
	0.0129568
	0.000354
	0.578776
	0.251158
	0.0108636
	0.230089
	0.135158
	0.0224523
	0.0786712
	0.0955705
	0.202318
	0.0823086
	0.694034
	0.000513
	0.652605
	0.033359
	0.00173804
	0.369827
	0.15033
	0.00420193
	0.735401
	0.000286
	0.177636
	0.0789427
	0.0215589
	0.00885623
	0.00610826
	9.27e-05
	0.000269
	0.00396844
	0.00689758
	0.87567
	0.00691177
	0.343395
	0.310586
	0.000569
	0.605674
	0.116293
	0.0325962
	0.000791
	0.0331615
	0.00558605
	0.00764663
	0.364802
	0.873494
	0.0256775
	0.0109516
	0.0275044
	0.638358
	0.150804
	0.235891
	0.0100969
	0.464141
	0.506171
	0.324749
	0.437819
	0.297891
	0.00609318
	0.00795913
	0.47546
	0.680549
	0.0704069
	0.0617267
	0.69387
	0.226868
	0.000628
	0.208086
	0.888431
	0.00842705
	0.0147805
	0.643317
	0.0057125
	0.471191
	0.143027
	0.513354
	0.0627836
	0.0134268
	0.472579
	0.135157
	0.124237
	0.0119705
	0.0861496
	0.163538
	0.0638424
	0.064955
	0.353105
	0.167318
	0.000508
	0.0185441
	0.0652484
	0.00561032
	0.012102
	1.05e-07
	0.00606892
	0.311903
	0.0789674
	0.0890116
	0.140049
	0.0329459
	0.301034
	0.192069
	0.0190285
	0.0131068
	0.400389
	0.0613082
	0.00428654
	0.0390175
	0.201407
	0.00166348
	0.431037
	1.35e-05
	0.0666419
	1.45e-05
	0.00403912
	0.303727
	0.0604393
	0.0155342
	0.00204409
	0.00366458
	0.0657295
	0.187841
	0.258801
	0.0252968
	0.212736
	0.0444447
	0.0404322
	0.386113
	0.0477856
	0.0718836
	0.511862
	0.0552767
	0.00359055
	0.0966931
	0.0373499
	0.00147717
	0.000216
	0.188954
	0.633702
	0.00408841
	0.00445146
	0.272914
	0.412808
	0.164811
	0.16627
	0.0829769
	0.00369298
	0.000301
	0.0215928
	0.843212
	0.391621
	0.0352249
	0.38628
	0.0703049
	0.0376792
	0.747077
	0.0142524
	0.251917
	0.0163452
	0.00954695
	0.0368861
	0.53091
	0.324212
	0.145092
	0.363067
	0.0132541
	0.000274
	0.0707023
	0.127699
	0.00175194
	0.000652
	0.0159537
	0.0238746
	0.0619341
	0.875148
	8.99e-05
	0.046877
	0.715353
	0.908733
	0.273067
	0.0014988
	0.0280375
	0.151616
	0.000822
	0.0996592
	0.173227
	0.0349495
	0.876921
	0.334053
	0.353191
	0.131811
	0.107989
	0.0879854
	0.420744
	0.188867
	4.04e-07
	0.0106973
	0.716172
	0.124535
	0.0804793
	0.00894728
	0.0522206
	0.0138147
	0.371379
	0.943579
	0.000605
	0.0323464
	0.19794
	0.06155
	0.00666515
	0.23287
	0.00237206
	0.26117
	0.0211643
	0.190897
	0.727712
	0.552421
	0.330536
	0.00673771
	0.000358
	0.318105
	0.0398102
	0.0534824
	0.846958
	0.162261
	0.0848062
	0.348424
	0.203363
	0.217562
	0.227215
	0.447062
	0.0116662
	0.284468
	0.000989
	0.819332
	0.331763
	0.00171391
	0.0225691
	0.150183
	0.561815
	0.0065821
	0.00709522
	0.334887
	0.454812
	0.000168
	0.000632
	0.0547735
	0.000333
	0.0146019
	0.00816079
	0.115136
	6.18e-05
	0.385909
	0.115208
	0.371928
	0.207894
	0.245209
	0.152317
	0.0167246
	0.236634
	0.0834468
	0.0567325
	0.000618
	0.207677
	0.0443223
	0.06288
	0.000323
	0.255466
	0.0521591
	0.0145664
	0.147839
	0.0145978
	0.538304
	0.636196
	0.040396
	0.344847
	0.00204047
	0.000967
	0.46056
	0.665282
	0.474461
	0.403134
	0.00698741
	0.295124
	0.673883
	0.691158
	0.225804
	0.648337
	0.202604
	0.860665
	0.0398239
	0.312682
	0.00431437
	0.204214
	0.192708
	0.00225009
	0.0297832
	0.0646319
	0.88298
	0.00350638
	0.306917
	0.178743
	0.0967813
	0.00252767
	0.00154498
	0.0971407
[truncated: 1,041 more rows]

## Sheet: Supp 2b
Supplementary Figure 2b
	p-values
	No differential activity	Differential Gene Accessbility	Differential Expression	Differential Accessbility and Expression
	0.159328	0.000655	0.0134857	0.719669
	0.560511	0.442658	0.0013938	0.00421486
	0.503959	0.0101217	0.825325	0.00190009
	0.318566	0.99005	0.0459195	0.117169
	0.144871	0.33041	0.243783	0.0296254
	0.906784	0.125129	4.94e-05	0.127011
	0.0173089	0.00394393	0.00356213	0.000258
	0.284125	0.000336	0.0658737	5.72e-07
	0.0965633	0.299878	0.000233	0.0940327
	0.0512423	0.153858	0.794138	0.424742
	0.862366	1.06e-09	0.0755138	0.279933
	0.313395	0.0784798	0.000336	0.66391
	0.356191	0.770618	0.00339966	0.693422
	0.0668448	0.328726	0.00607088	0.0132521
	0.00525127	0.389954	0.437151	0.177516
	0.507378	0.151832	0.157324	0.0340608
	0.414259	0.67637	0.0212812	3.72e-06
	0.050771	0.688606	0.00135566	0.0167159
	0.0661804	0.182121	9.62e-06	0.00203276
	0.372273	0.76901	0.118923	7.18e-06
	0.394453	0.152083	0.218191	0.286861
	0.0842911	0.187678	0.431486	0.510952
	0.00025	0.264119	0.641308	0.221892
	0.0691067	0.297567	0.282958	0.0604415
	0.00440379	0.188103	0.243182	0.0991585
	0.00146668	0.3828	0.0758002	0.139057
	0.0218715	0.217907	0.00154834	0.707693
	0.638757	0.618291	0.889333	0.0113717
	0.0818768	0.135274	0.000544	0.031547
	0.912458	0.000247	0.00547319	0.084384
	0.313259	0.0118002	2.21e-05	0.0994419
	0.0100271	0.871409	0.228415	0.117483
	0.800687	0.853817	0.986882	0.728343
	0.0682454	0.289014	0.286593	1.28e-05
	0.909997	0.200115	0.196542	0.00055
	0.412378	0.431194	0.121887	0.703679
	0.000192	1.44e-06	0.00134414	0.015127
	0.0168729	0.393082	0.608216	0.00789651
	0.523838	0.866553	8.87e-05	0.315368
	0.0143133	0.473056	0.00398325	0.0060756
	0.025651	0.0508055	0.000381	0.0382731
	0.527403	0.00344958	0.120514	0.226184
	0.515629	3.79e-05	3.79e-05	0.0103803
	0.0550929	0.50703	0.0429682	0.277316
	0.305313	0.0408528	0.133153	0.513828
	0.879515	0.000207	0.560956	0.0105696
	0.235267	8.31e-05	0.0493043	0.0127281
	0.00278969	0.0233901	0.453102	0.000235
	0.0479881	0.160533	0.798734	1.28e-05
	0.755513	5.9e-05	0.31651	0.190506
	0.313327	0.620485	0.078369	0.0342781
	0.521927	0.0439204	0.86246	8.42e-06
	0.870939	0.00538264	0.807672	0.00317948
	0.133283	0.00617463	0.634327	0.00363447
	0.0161294	0.103599	0.0638952	0.321855
	0.000188	1.02e-05	0.000469	0.000406
	0.149877	0.00885507	0.0773039	0.000151
	0.887869	0.0284879	7.1e-05	6.41e-05
	0.0187479	0.591087	0.123652	0.654514
	3.31e-05	0.00887962	0.386199	0.100798
	0.000147	0.0109493	0.502848	0.062368
	0.246208	0.817739	0.0646995	0.0905876
	0.0517042	0.562783	0.44756	0.590886
	0.000661	0.872065	0.288401	0.790904
	0.0963393	0.640531	0.1799	3.28e-05
	0.00112147	0.0670546	0.470331	0.197888
	0.655147	0.9614	0.502344	0.00720931
	0.40994	0.340352	0.0702337	0.0121757
	0.534769	0.980502	0.791837	0.00220695
	0.555132	0.31651	0.0123847	0.0579816
	0.310412	4.86e-05	0.0443438	0.107706
	0.179905	0.990292	0.0496704	0.0322748
	0.00823005	0.0418934	0.0190498	0.00136451
	0.0959608	0.0460119	0.622421	0.0310698
	0.0473039	0.0177842	0.0147737	0.105525
	0.389211	0.419412	4.82e-06	0.172437
	0.312121	0.12611	1.84e-06	0.000252
	0.490319	0.132519	0.16142	0.0703319
	9.96e-05	0.275517	0.777858	0.0115768
	0.206774	0.398386	0.897709	0.000298
	0.806307	0.0108707	0.21384	6.54e-06
	0.00115692	0.299756	0.147449	2.56e-05
	0.267383	0.0415999	0.915844	4.18e-05
	0.0161844	0.573099	0.073952	8.48e-06
	0.0193293	0.159037	0.0198958	0.029212
	0.41475	0.128204	0.184127	0.346124
	1.2e-06	7.07e-07	0.840944	0.115821
	0.168738	0.00370232	0.310228	0.0494911
	0.00148636	0.00764277	0.271085	3.1e-05
	0.0756559	0.944435	0.438325	0.00482936
	0.00964565	0.479268	1.17e-05	0.206882
	0.600043	0.509015	0.000158	5.85e-05
	0.0325468	0.115959	0.626171	0.00374068
	0.949531	0.215651	0.00602733	0.0145866
	0.00632521	0.779448	7.04e-06	0.00119131
	0.451549	5.8e-06	0.140296	0.0614011
	0.622536	0.0696283	0.10345	0.908685
	0.930551	0.106979	0.0965139	0.00393511
	0.9818	0.000304	0.238252	0.00119673
	0.000231	0.00252123	0.0774007	0.08218
	3.49e-07	0.221313	8.4e-06	0.221553
	0.0920343	0.391626	0.815213	0.000339
	0.321462	0.750532	0.563333	2.23e-07
	0.00257137	0.294298	0.00450757	0.0514227
	0.378136	0.253272	0.0116457	0.000586
	0.055025	0.651495	0.000112	2.09e-05
	0.232782	0.692019	1.45e-05	0.000145
	0.00281211	0.288401	0.00628354	1.83e-06
	0.441261	0.0402524	8.27e-05	0.00461301
	0.0606346	0.292691	0.0137316	0.703914
	0.654055	0.582947	0.00843354	0.956331
	0.522376	0.833752	0.953018	0.631901
	0.840557	0.271792	0.00738967	6.06e-06
	0.000938	0.0150122	0.000351	0.000824
	0.0832303	0.0492146	3.55e-05	0.882873
	0.15537	0.0227109	0.148341	0.00321739
	0.834345	0.255127	0.11591	0.0513245
	0.130787	0.219366	0.00961997	0.553265
	0.00257016	0.819012	0.505539	0.0526978
	0.00670161	0.00523615	0.055252	0.000237
	0.351835	0.0388543	0.429281	0.0161493
	0.17764	0.00011	0.000328	0.00163243
	0.265523	0.00772931	0.309682	0.000989
	0.0703522	0.288815	0.0871023	0.000972
	4.66e-06	0.806611	0.322116	0.174818
	0.328221	0.00241433	0.72251	0.0172307
	0.141238	0.239465	0.773601	0.675577
	0.449804	0.349103	0.111977	0.000404
	0.0279585	0.779323	0.975063	0.000649
	0.0888207	0.777858	4.95e-05	0.000281
	0.0154075	0.745202	0.818028	0.0544767
	0.000195	0.100882	0.00380452	0.0017091
	0.00210107	0.66535	0.825649	0.179189
	0.000106	0.013124	0.0494734	0.00238744
	0.801891	0.579921	0.0402503	0.612102
	0.0121165	0.12183	0.0613817	0.00220895
	0.0860752	0.880475	0.412526	0.0401432
	4.02e-06	0.0589823	0.981641	0.000925
	0.783481	0.183831	0.288973	0.0308831
	0.950914	0.21384	0.0209319	2.43e-05
	0.467959	0.30332	0.00212953	0.374453
	0.381135	0.804244	0.669881	0.0106802
	0.828778	0.390828	0.000793	0.031858
	0.711836	0.315104	0.00297106	0.192997
	0.70307	0.320639	0.00134671	0.00737772
	0.733706	0.421289	0.845003	2.8e-06
	0.832105	0.00216844	2.39e-06	0.181659
	0.00926968	0.114835	0.229466	0.0356464
	1.61e-07	0.297607	0.146039	1.41e-05
	0.284938	0.876481	0.230597	0.797022
	0.00744164	0.142887	0.00136116	0.945809
	0.0206619	0.0198131	0.13593	0.383633
	3.46e-06	0.0595913	0.0371478	0.663775
	3.72e-05	0.326993	0.0128539	0.0531344
	0.402911	0.581843	0.842587	0.335517
	0.000232	0.173373	0.313746	0.127296
	0.158392	0.383747	0.0106434	0.00136367
	0.0265882	0.337914	0.00630793	0.325599
	0.769275	0.927499	0.0635649	0.0105199
	0.00619582	0.840944	0.432111	0.0392694
	0.0979379	0.310228	0.413847	0.0675355
	0.841461	0.707121	0.0804302	4.53e-05
	0.773719	0.00021	0.565748	0.0314926
	0.0449945	0.00844909	0.202964	0.294528
	0.20354	0.015814	0.00239458	0.101198
	0.00059	0.849635	0.0104021	0.148028
	0.92372	0.0145086	0.223236	0.724164
	0.0440395	0.000603	0.243877	0.123786
	0.614155	0.0970306	0.222695	0.0017454
	2.69e-05	5.61e-05	0.98487	0.594719
	9.74e-06	0.00196871	0.0445924	0.193421
	0.661631	0.002849	0.000784	0.0233974
	0.197436	0.745533	5.36e-05	0.00523652
	3.26e-06	0.000748	6.92e-07	0.559588
	3.28e-05	0.0816002	0.0058061	0.0758271
	0.142923	0.122321	0.000631	0.000338
	2.03e-05	0.628263	0.357826	0.00029
	1.12e-05	0.463797	0.790717	0.502346
	0.921078	0.152722	0.0389261	0.95878
	4.67e-06	0.563333	0.171494	2.89e-05
	3.67e-05	0.0615535	0.744019	0.0297277
	0.000766	0.829715	0.0641264	0.000955
	0.00114349	0.440841	0.00836858	0.00132511
	5.05e-07	0.202747	5.98e-07	0.0401561
	0.0650621	0.146289	0.686504	0.0702407
	0.156369	0.00508826	0.00660079	0.409374
	0.23679	0.495323	0.00160482	0.0312495
	0.491556	0.0142243	0.390186	0.00311584
	0.737322	0.130639	0.0334682	0.885192
	0.189051	0.354773	0.469023	0.00399296
	0.105303	0.97648	5.91e-05	0.0552429
	0.00132308	0.000351	0.86825	0.0432768
	0.0257301	0.00683917	0.540034	0.000362
	0.98318	0.467325	0.063066	0.291578
	0.920697	0.95676	0.686091	2.5e-05
	0.600353	0.958864	0.674137	0.50869
	0.407073	0.0012675	0.488656	0.0244282
	0.00325465	0.06402	0.0249333	0.753449
	0.335218	0.093003	0.00485263	0.0137247
	0.433842	0.274961	0.0454802	0.4336
	1.73e-05	0.412083	0.0629082	0.0410546
	5.79e-06	0.768885	0.748171	0.0155048
	2.7e-06	0.0918298	0.172543	0.000313
	0.228835	0.493436	0.112335	0.209266
	0.0133332	0.000328	0.0362649	0.0450021
	0.409704	0.309682	0.645133	0.00304351
	0.0179926	0.686237	0.00145225	0.0665108
	0.467713	0.322116	0.00698807	5.38e-05
	0.00885737	0.225492	0.0845176	0.0387572
	0.000155	0.000425	0.0845928	0.173235
	0.712017	0.0889826	0.158099	1.02e-05
	0.00303824	0.392657	0.0116982	8.18e-05
	0.0226652	0.789719	0.0315148	0.00327928
	0.442742	0.305189	0.0349845	0.00284975
	0.274119	0.464666	0.166951	0.201369
	0.00384446	0.000696	0.000134	0.0256114
	0.000133	0.0134854	0.766583	0.202586
	0.00086	0.478405	0.000104	0.000868
	0.0757767	0.549726	0.00250037	0.00522916
	8.46e-05	0.668903	0.804071	0.00161307
	0.0344997	0.0969096	0.182141	0.00857901
	0.740609	0.000551	0.667487	0.00153063
	0.621721	0.227858	0.000492	0.471437
	0.194134	2.84e-05	0.476728	0.000353
	0.614275	0.024747	0.780182	0.0448141
	0.959401	0.791262	0.0132982	0.0205538
	0.284006	0.448484	0.180997	7.04e-07
	0.551782	0.10333	0.115822	0.051965
	0.00828943	0.0659807	0.912238	0.000158
	0.000116	0.0220601	0.625445	0.0848899
	0.00836125	0.0419792	0.000533	0.00488225
	0.0174631	0.530971	3.77e-06	0.00609059
	0.693357	0.537758	0.00449645	0.000299
	0.00100157	0.0130714	0.241842	0.0323557
	2.1e-06	0.987697	4.74e-06	0.70984
	0.00513414	0.391057	0.00426421	0.171515
	0.760457	0.337039	0.314617	1.5e-05
	2.83e-06	0.173591	2e-05	0.00190678
	0.0402622	0.0244155	0.308184	0.0156984
	0.453743	6.32e-07	0.380734	0.0143999
	0.447455	0.316814	0.0569072	9.73e-07
	0.460652	0.0102485	0.623106	0.00336996
	0.0502969	0.0536257	0.816606	0.00965269
	0.58293	0.845649	0.555546	0.000496
	0.0110691	0.979987	4.84e-06	0.0102907
	0.472336	0.0975257	0.000805	0.000576
	0.074404	0.497159	0.0134411	1.06e-05
	0.233831	0.0109308	0.121515	0.010305
	0.0136765	0.17166	0.436963	0.00842538
	0.0932013	1.85e-05	0.608918	0.0116439
	0.0153203	0.731192	0.125281	0.000452
	0.079907	0.0452391	0.286558	0.0106608
	0.224135	0.548715	0.203844	0.00422571
	0.000181	0.391529	0.181314	2.7e-07
	0.0077985	0.00392889	0.643234	0.00147579
	0.418552	0.318424	0.00265398	0.00643531
	0.0372916	0.146039	0.0830149	0.00155737
	0.534834	0.59599	0.0209739	0.223594
	0.588405	0.0866584	0.167215	7.91e-05
	0.0391738	0.0594901	0.0114635	0.0443547
	0.145182	0.0366999	0.0993923	0.00664725
	0.0182315	0.726705	0.401358	0.000329
	0.126742	0.00188514	0.497196	0.0147932
	0.990183	0.0162248	0.65872	0.155095
	0.251586	0.326809	0.0203788	2.85e-05
	0.126594	0.0102576	0.601165	0.000933
	0.0003	0.0298283	0.244762	0.0511661
	0.338185	0.0145509	0.0120955	0.0086562
	0.760587	0.0125858	0.531122	0.59078
	0.705657	0.00707203	1.12e-05	0.893059
	0.71986	1.12e-06	0.00160315	3.88e-06
	0.0943421	0.220404	3.5e-05	0.0508417
	0.0931276	0.181026	0.284288	0.0699061
	0.625258	0.0472956	0.415829	0.00510469
	0.00129909	0.0328906	0.543894
	0.217729	0.842587	0.0105135
	0.660215	0.136193	0.00599042
	0.127039	0.0425731	0.859299
	1.31e-05	0.00318414	0.282904
	1.09e-05	0.841207	0.157769
	0.244399	0.16604	0.993961
	0.281488	0.179028	0.0474945
	0.103391	0.000919	0.000241
	0.758647	0.468391	0.0907888
	0.00011	0.251372	0.498174
	0.0200838	0.689726	0.0342877
	0.444075	0.507569	0.00492677
	0.0815345	0.0918977	5.65e-08
	0.0275919	0.0545891	0.020308
	0.870517	0.36445	0.0341765
	0.431657	0.694626	0.250632
	0.214657	0.50893	0.00743582
	0.00573316	0.0857135	0.00153152
	0.00558058	0.366679	0.0577345
	0.695246	0.0207788	0.099095
	0.189001	0.000352	7.11e-06
	0.604777	0.00396896	0.0669753
	0.156856	0.112914	0.639335
	0.168594	0.000345	1.88e-06
	0.50472	0.593154	0.552258
	0.721518	0.002458	0.0075093
	0.228006	0.000167	0.988963
	0.264011	0.019609	0.481553
	0.589232	0.446135	0.104356
	0.0042163	0.0222594	5.02e-05
	0.225912	0.712753	0.401636
	2e-05	0.34944	0.243281
	0.274087	0.877375	0.277963
	0.0642523	0.622975	0.00193667
	0.246196	0.138755	0.0061723
	0.431044	0.138716	0.556477
	0.948241	0.814814	0.43554
	0.875051	0.567348	0.00725041
	0.00373025	0.0760691	2.26e-05
	0.991859	0.0273593	0.373292
	0.363472	0.30182	7.84e-05
	0.695726	0.725111	0.00305636
	0.930806	0.000386	0.631321
	0.256941	0.143965	0.341563
	0.00425251	0.0771409	1.87e-05
	0.930408	0.119505	0.135926
	0.223423	0.0246967	0.991177
	0.780623	0.0352823	0.299026
	0.393656	0.0271474	0.0665615
	0.245347	5.36e-05	0.282893
	0.768345	0.102679	0.31145
	0.155236	0.00693357	0.544739
	0.764254	0.000121	0.00517685
	0.636699	0.134628	0.015112
	0.071017	0.579662	0.586274
	0.0329047	0.8091	0.0421397
	0.10836	0.712192	0.464222
	0.313878	0.720499	0.0478572
	0.124051	0.364492	0.000231
	0.657578	6.92e-07	0.000282
	0.783573	0.613786	8.05e-06
	2.59e-05	0.190673	0.0136051
	0.808796	0.37313	0.0742977
	0.0484412	0.580459	0.191502
	0.0759061	0.145266	0.112539
	0.00444145	0.566655	0.608999
	0.0803703	0.483461	0.774531
	0.00477787	0.114911	0.223132
	0.0662026	0.00780545	0.0241362
	0.00261843	0.263204	0.016692
	0.348964	0.206241	0.0322592
	0.00569123	0.674373	0.111486
	0.114629	0.305043	0.0190904
	0.439612	0.0347129	0.140044
	0.445685	0.0407732	0.000505
	0.87015	0.956618	0.24445
	0.0866198	0.0331588	0.869052
	0.0638873	0.0193452	0.528979
	0.870448	0.038607	0.0351036
	0.00130659	0.052633	0.842728
	0.00460432	0.356018	0.031687
	0.000868	0.000194	0.00202027
	0.000503	0.412602	0.304708
	0.00295525	0.127865	0.90347
	3.44e-05	0.493223	0.188542
	0.587758	0.00160482	0.000725
	0.041113	0.390186	0.229616
	0.110703	0.557331	0.397576
	0.0114185	0.0334682	0.512736
	0.000327	0.209896	0.678832
	0.845134	0.114235	0.124026
	0.0744471	0.00066	0.557583
	0.0213696	0.681486	0.352864
	0.0259958	0.232593	0.099767
	0.46953	0.128452	0.600301
	0.260606	0.419807	0.49085
	0.000271	0.00244096	0.672035
	0.00822341	0.000387	0.0248327
	0.0147067	0.303246	0.867702
	0.0319986	0.0474942	0.034493
	0.445377	0.00166698	0.683989
	0.152916	0.487803	0.172556
	0.000371	0.686091	0.839162
	0.367542	0.995788	0.00171047
	0.0110951	0.0504632	0.0526893
	0.0530805	0.0742	0.239763
	0.245345	0.00386799	0.902225
	0.022709	0.419395	0.583594
	0.442408	0.299122	0.255054
	0.708018	0.974526	0.123436
	0.0179068	0.634479	0.421319
	0.149341	2.29e-05	0.331207
	0.259727	0.522952	0.117737
	0.157389	0.203831	0.59481
	0.103778	0.237076	0.169937
	0.517751	0.935197	0.00219411
	0.565702	0.0362649	0.574715
	0.791836	0.346173	0.684491
	0.181143	0.0050206	0.714151
	0.214562	0.438202	0.822167
	0.592887	0.110437	0.611841
	0.220533	4.1e-05	0.600276
	0.998507	0.0235795	0.497823
	0.00433944	0.282836	0.220239
	0.701672	0.158099	0.982002
	0.160983	0.354897	6.03e-06
	0.828005	0.0183279	0.0008
	0.503725	0.213312	0.0297497
	0.105033	0.825403	0.0476059
	0.310375	0.241543	0.708991
	0.0694321	0.00744198	9.07e-07
	0.0852968	0.186192	0.00165386
	0.840108	0.0228422	0.998864
	0.595033	0.233346	0.555241
	0.303932	0.0455544	0.211474
	0.0234312	0.0476767	0.000542
	0.110208	0.00609172	0.0136002
	0.346635	0.295994	0.367558
	0.43259	0.523005	8.2e-05
	0.0259545	0.280491	0.836252
	0.410003	0.275533	0.00457197
	0.782341	0.958289	0.0296093
	3.74e-05	0.434901	0.385978
	0.917374	0.3026	0.0219173
	0.000295	0.146794	0.00144793
	0.224267	0.302027	0.297854
	0.0945201	0.461876	0.0383938
	0.652422	0.526939	0.000198
	0.737189	0.21518	0.745053
	4.42e-07	0.667487	0.74792
	0.000258	0.409189	0.324332
	0.54575	0.0448231	0.0843048
	0.114203	0.14807	0.441923
	0.377237	0.0159214	0.352767
	0.236785	0.0132982	0.524281
	0.647408	0.000494	0.268299
	0.0751849	0.653964	0.0692496
	0.0297163	0.0976763	0.763603
	0.0664008	0.255918	0.269103
	0.00114271	0.361518	0.0156295
	0.0161244	0.173171	0.337907
	0.0451383	0.593144	0.133065
	6.32e-05	0.477833	0.487511
	0.047872	0.00456093	0.0361734
	0.134873	0.215673	0.00122851
	0.0522467	0.0555728	0.00047
	0.294461	0.226188	0.166909
	0.0232979	0.0875209	0.00108886
	0.103106	0.000673	0.26507
	0.0120828	0.478141	0.669699
	0.119479	0.0973344	4.57e-06
	0.135363	0.457142	0.000772
	0.132271	0.59277	0.214175
	0.889934	0.0198707	0.686509
	0.56548	0.69496	0.524793
	2.1e-06	0.404501	0.0454947
	0.000592	0.577155	5.16e-05
	0.0555092	0.882535	0.0939343
	0.0113665	0.126966	0.0967721
	0.0488464	0.80405	0.00179129
	0.907569	0.686291	0.00749758
	0.83065	0.15875	0.478797
	0.0345114	0.308184	0.39321
	0.252376	0.00244903	0.0180887
	0.0704469	0.611411	0.199401
	0.317613	0.00235555	0.66392
	0.617445	0.63614	0.0618393
	0.00995921	0.0700605	0.927659
	0.0151601	0.12822	0.772589
	0.00372192	0.922789	4.76e-06
	0.0230739	0.114348	0.0114993
	0.668025	2.99e-05	0.0280676
	0.858831	0.0134411	0.00074
	0.176714	0.0162891	0.427414
	0.0726914	0.496232	0.00107569
	0.00440819	0.153946	0.0552379
	0.0978613	0.200012	0.0115363
	0.00126459	0.23453	0.889155
	0.0482883	0.253562	0.854164
	0.149706	0.00881443	0.0222546
	0.105096	0.14823	0.000423
	0.642573	0.429923	0.00311601
	0.00601331	0.0830149	0.0827608
	0.356625	0.707845	0.428392
	0.0458942	0.0536303	0.000106
	0.231494	0.00470859	0.0255112
	0.00589587	0.0617176	0.0998884
	0.0371009	0.0301528	0.195054
	0.744922	4.18e-06	0.17451
	0.9304	0.000203	0.681358
	0.181964	0.0146645	0.116798
	0.800841	0.0011153	0.373861
	9.36e-06	0.0234779	0.0112166
	0.0447121	4.99e-05	0.233405
	0.409274	0.271494	0.0227292
	0.0102981	0.70846	0.378655
	0.00453917	0.0169507	0.00262364
	0.735458	0.101169	0.0715024
	0.0185961	0.259918	0.392912
	0.31348	0.391209	0.817317
	0.787931	0.823725	0.0593723
	0.25433	0.013567	0.88466
	4e-05	0.241222	0.0115209
	0.00391643	0.45006	0.0859412
	0.213545	0.0870383	0.0355745
	0.0924695	0.467988	0.373329
	0.372352	0.013194	0.0167619
	0.397486	0.525657	0.0117126
	0.886656	0.260679	0.109316
	0.458165	0.0655601	7.34e-05
	0.131	2.27e-05	0.724854
	0.955137	0.00776832	0.000331
	0.124793	0.431381	0.000276
	0.461187	0.193887	0.602058
	0.284163	0.0120955	0.00117943
	0.0134244	0.381451	0.0102172
	0.319062	0.00216301	0.00172622
	0.00086	0.750022	0.0269419
	0.155498	0.415829	0.158351
	0.64503	0.0137579	0.210013
	0.0245363	0.169917	0.00668696
	0.00244063	0.176874	0.00316565
	0.102218	0.00977149	6.74e-05
	0.000271	0.0569387	9.3e-05
	0.349459	0.00475582	0.194791
	0.27895	0.465064	0.00019
	0.554238	0.0310449	0.0272836
	0.550936	0.886363	0.720564
	0.00345242	0.0346274	0.059791
	0.741341	0.82058	7.68e-07
	0.174069	0.76638	0.000783
	0.469679	4.97e-06	0.0531482
	0.40933	0.823268	0.294987
	0.596566	0.0178947	0.00243663
	0.440783	0.729689	0.236483
	0.383744	0.00346973	0.371575
	0.965499	0.288097	0.149782
	0.706806	0.283115	0.0135048
	0.979825	0.000962	0.210065
	0.781529	0.226945	0.883034
	0.091053	0.888308	0.00014
	0.580225	0.00236345	0.100921
	0.387607	0.0015999	0.199173
	3.73e-06	0.0631957	0.00143304
	0.395168	0.83369	0.170771
	0.0877806	0.536033	0.000262
	0.0703188	0.331481	0.145788
	0.322349	0.984892	0.0750546
	0.913462	0.018548	0.0422029
	0.0456934	0.793002	0.00102815
	0.254183	0.00157147	0.0429868
	0.480572	0.0024983	0.000336
	0.176167	0.0978543	0.551163
	0.412852	0.00367424	0.549035
	2.75e-05	0.000759	0.179541
	0.05464	0.386409	9.97e-05
	0.909326	0.611555	0.00455809
	0.836006	7.11e-06	0.151964
	0.686984	0.124046	0.00160673
	0.00543211	0.405716	0.0092923
	0.405633	0.939197	0.00830111
	0.593937	0.426843	0.00208921
	0.79095	0.00425613	0.775289
	0.525592	0.0067589	0.85612
	0.346999	0.267722	0.938203
	0.0813376	0.289085	0.577209
	0.622638	0.918196	0.0215485
	0.121334	0.298774	0.0779403
	0.492768	0.016356	0.352792
	0.678095	0.585851	0.128637
	0.111967	0.173711	0.037805
	0.270606	0.00055	0.66597
	0.59837	0.345376	0.957188
	0.21117	0.824945	0.12622
	0.156766	0.0170254	0.862216
	0.775756	0.916298	0.645072
	0.0334069	0.550133	0.047722
	0.843244	0.37407	0.343695
	1.13e-05	0.888045	0.5791
	0.022127	0.0252026	0.162944
	0.00103795	0.964355	0.195602
	0.000162	5.02e-05	0.000101
	1.67e-05	0.553662	0.000114
	0.73468	0.0272046	0.00125178
	0.00405909	0.849364	0.179181
	0.0719035	0.185044	0.98519
	0.0143907	0.313152	0.606713
	0.690342	0.971597	8.06e-08
	0.0475712	0.0599854	0.0193103
	0.700839	0.471793	0.0160445
	0.453261	0.36413	0.207363
	0.212488	0.122093	0.684193
	0.347711	0.0669047	0.24902
	0.644631	0.216682	0.603906
	0.0759545	0.349168	0.0867051
	0.0040133	0.0447641	0.302396
	0.44556	0.234653	0.851731
	0.394119	0.000384	0.487712
	0.567764	0.0322284	0.230815
	0.202037	0.0516219	0.517834
	0.366406	0.020021	0.0796929
	0.508566	0.104657	0.522265
	0.291199	0.33723	0.840688
	0.0689703	0.019732	0.110627
	0.359439	0.0418774	0.124895
	0.000263	0.135926	0.257837
	3.53e-05	0.126824	0.73731
	0.0190104	0.0946036
	0.106209	0.954863
	0.00993516	0.292528
	0.454801	0.0174149
	0.806609	0.70278
	0.000195	0.131749
	0.0067348	0.728901
	0.397503	0.0016416
	0.0440659	0.0515329
	0.0104284	0.877528
	0.0471056	0.00921043
	0.00326301	0.895706
	0.0320463	0.0550864
	0.414907	0.00601766
	0.0397306	0.145156
	0.058495	0.00845346
	6.68e-05	0.364112
	0.0665126	0.913999
	0.51638	0.068584
	0.341942	0.405904
	0.014852	0.00438478
	0.0104073	0.477787
	0.356524	0.579426
	2.96e-05	0.109397
	0.0193668	0.480046
	0.175387	0.00142764
	0.0315336	0.676401
	0.0716608	0.447511
	0.851364	0.354479
	0.000143	0.105765
	0.898123	0.00297569
	0.0616452	0.0136051
	0.770966	0.0742977
	0.0413021	0.134854
	0.0166225	0.028891
	5.12e-05	0.775308
	0.398942	0.0598424
	0.019454	0.425121
	0.214551	0.95959
	0.0495416	0.464621
	0.496564	0.000341
	0.429162	0.128394
	0.323266	0.634995
	0.0956944	0.0443272
	0.000286	0.000432
	0.759035	0.0736092
	0.327035	0.0899835
	0.0128183	0.910412
	0.169118	0.154076
	0.305707	8.47e-05
	0.22466	0.456144
	0.767741	0.745307
	0.500931	0.876684
	0.157839	0.00273845
	0.453183	0.24445
	0.0168595	0.121086
	0.872427	0.228415
	0.530712	0.403485
	0.00192304	0.0148469
	0.00014	0.550126
	0.712124	0.031687
	0.0540775	0.0148998
	0.0712688	0.229616
	0.00185056	0.33273
	3.22e-05	0.583594
	0.739252	0.353642
	0.000559	0.839208
	0.00698782	0.684491
	0.00217368	0.879517
	1.77e-05	0.247523
	0.10162	0.00100273
	0.00087	0.114157
	0.906371	0.0210929
	0.583117	0.104498
	0.693225	0.800356
	0.141628	0.751369
	0.0674572	0.222677
	0.00131927	0.0156015
	0.083136	0.852527
	0.000327	0.836105
	0.0344518	0.854116
	0.0918424	0.000125
	0.893459	0.489065
	0.0203841	0.26545
	3.51e-06	0.0465005
	0.2046	0.13309
	0.0341663	0.00265308
	0.547243	0.520971
	0.811381	0.00115428
	0.826558	0.0843502
	0.870201	0.357183
	0.44952	0.128988
	0.721799	0.0297497
	0.867434	0.329745
	2.15e-05	0.898551
	0.516	0.00756934
	0.212934	0.16418
	0.319547	0.00013
	0.267615	6.82e-05
	0.151371	0.270368
	0.0190297	0.571056
	0.831382	0.0727886
	0.00193607	0.949848
	0.00920468	0.332593
	0.696401	0.39871
	0.00630499	0.966214
	4.09e-07	0.857656
	0.249114	0.958008
	0.00145705	0.000171
	0.387472	0.0597474
	0.411773	0.337606
	0.193444	0.0773017
	0.231098	0.0417449
	0.537193	0.00288772
	0.750124	0.250307
	0.000292	0.950288
	0.201236	0.545575
	0.00148309	0.848786
	6.88e-06	0.406013
	0.0531305	0.636017
	0.983922	0.445572
	0.191496	8.2e-05
	0.0998181	0.00280258
	0.525924	0.000334
	4.39e-07	0.836252
	0.00709054	0.0871458
	0.970804	0.664722
	0.0519972	0.267336
	0.662418	0.000337
	0.449604	0.0844922
	0.606414	0.234056
	0.0835696	0.417054
	0.001862	6.96e-07
	0.961905	0.0661367
	0.0516356	0.0874931
	0.112704	0.862272
	0.851524	0.00929387
	6.4e-08	0.116093
	0.0051159	0.344107
	0.248415	0.942384
	0.248726	6.57e-05
	0.779538	0.48442
	0.0615565	0.681989
	0.806685	0.00986857
	0.0206912	0.711668
	0.00489376	0.000618
	0.0176346	0.904002
	0.508125	0.920243
	0.105735	0.494899
	0.0539817	0.00784436
	0.444483	0.000186
	0.676608	0.603201
	0.0122935	0.0221509
	0.723836	0.00138539
	0.857817	0.297714
	0.100728	0.830895
	0.0431293	0.739274
	0.500171	0.001468
	0.000149	0.000292
	0.836346	0.486299
	0.0304364	0.748506
	0.00247469	0.860244
	0.000467	0.242371
	4.49e-05	0.521141
	0.660738	0.48879
	0.295018	0.00363357
	0.00138438	0.740761
	0.476403	0.89796
	0.0211003	0.194805
	0.0109988	0.00192771
	0.845182	0.0567048
	0.000194	0.63906
	0.000105	0.478907
	0.00014	0.524281
	5.07e-05	0.424219
	0.00866641	0.562362
	0.165583	7.65e-05
	0.0963788	0.0350464
	3.93e-05	0.0405456
	0.181323	0.130705
	0.000611	0.0817619
	0.188872	7.47e-05
	0.00578258	0.0533981
	0.422782	0.0809516
	0.193157	0.064653
	0.356376	0.000224
	0.843252	0.843424
	0.711103	0.0992912
	0.00185683	0.127016
	0.0435993	0.763603
	0.261834	0.416532
	0.0483323	9.47e-05
	0.996805	4.15e-06
	0.00100598	0.136567
	0.00963393	0.466234
	0.348721	0.751701
	0.229173	0.833986
	0.00449706	0.357655
	0.0603423	8.88e-06
	0.78351	0.130802
	0.430979	0.470069
	0.0738055	0.0866599
	0.811051	0.119854
	0.382882	0.210937
	0.648044	0.0275791
	0.505995	0.62064
	0.400183	0.187524
	0.000988	0.446908
	0.040401	6.69e-05
	0.134491	0.00877329
	0.205157	0.233486
	0.000984	0.105749
	0.617158	0.23729
	0.471808	0.00013
	0.0272306	0.590537
	0.20949	0.00391607
	0.0081939	0.023803
	0.633653	0.101828
	0.868687	0.36509
	0.324893	0.0152847
	0.0632419	0.113957
	0.935364	0.60376
	0.34572	0.031673
	0.397818	0.00613604
	0.014472	7.35e-07
	0.175132	0.333394
	0.149469	0.524793
	0.0826521	0.00501669
	0.343006	0.253137
	0.184631	0.000605
	0.0080463	0.707031
	0.00730471	0.102328
	0.372995	0.362721
	0.938296	0.00103374
	0.000348	0.00950544
	0.74253	0.950018
	0.249711	0.0377055
	0.00788832	0.644905
	0.501133	0.133465
	0.349771	6.28e-05
	0.226189	0.157336
	0.755999	0.149012
	0.349929	0.307024
	0.0253735	0.0464141
	0.00274373	0.866798
	0.861275	0.114166
	0.672791	0.44973
	0.838557	0.935918
	0.551983	0.00272489
	0.0237032	0.821839
	0.360476	0.0830423
	0.277128	0.620878
	0.443886	0.309532
	0.593043	0.979502
	0.335079	0.000583
	0.0634493	0.000324
	0.896833	0.00022
	0.466219	0.00155038
	0.0381347	0.0256831
	0.718355	0.884188
	0.134831	0.430945
	0.111572	0.117959
	0.0140746	0.00416349
	0.65511	0.0541529
	0.0700416	0.313553
	0.0621611	0.961316
	0.0541544	0.185688
	0.950642	0.827594
	0.818926	0.557404
	0.706705	0.923268
	0.953206	0.368832
	0.713386	0.952709
	0.711877	0.000464
	0.771104	0.041341
	0.923058	0.639525
	0.0862711	0.524384
	0.0943559	0.00795289
	0.0275124	0.332163
	0.034735	0.557233
	0.211425	0.111403
	0.56965	0.314093
	0.736762	0.142338
	0.55741	3.17e-05
	0.557024	0.00240726
	0.376087	0.00224356
	0.319256	0.00262832
	0.328104	0.641043
	0.557699	0.338957
	0.0902054	1.53e-06
	0.902648	0.0150849
	0.291609	0.731279
	0.618109	0.237779
	0.827482	0.521532
	0.0661994	0.380426
	0.070837	0.0536977
	0.020857	0.386416
	0.013766	0.639119
	0.22699	0.023953
	0.000865	0.0619132
	0.000215	0.140269
	0.770167	0.0880853
	0.0101868	0.269224
	0.0445561	0.98053
	0.00037	0.732088
	0.000774	0.954267
	0.00360893	0.100163
	0.259316	0.679902
	0.000705	0.323337
	0.00557058	0.57834
	0.000539	0.207053
	0.0132996	0.460818
	0.000424	0.16438
	0.722521	0.259842
	0.000964	0.109185
	0.146954	0.000423
	0.0626496	0.260537
	0.0279558	0.584713
	0.160578	0.760495
	0.0551146	0.741462
	0.564153	0.016756
	0.0355001	0.419576
	0.0118656	0.0374847
	0.0320489	0.557116
	0.196909	0.210973
	0.975469	0.00774894
	3.47e-06	0.443013
	0.951217	0.0122555
	0.741398	0.259355
	0.0981872	0.0233113
	0.680515	0.154614
	0.00193816	0.589249
	0.746865	0.000137
	0.00123717	0.00509417
	0.748178	0.0190753
	0.00412063	0.0135428
	0.010388	0.591826
	0.371152	0.00118779
	0.000102	0.0142301
	0.00145876	0.103061
	0.280932	0.000178
	0.8095	0.447336
	0.218291	0.53559
	0.0122068	0.0340075
	0.759042	0.00120174
	0.0537554	0.251366
	0.00041	0.681688
	8.04e-05	7.52e-06
	0.00993807	0.0542335
	0.835785	0.293046
	0.468952	4.14e-05
	0.230102	2.5e-05
	0.102416	0.637383
	0.0269188	0.00427201
	0.449492	0.029929
	0.534025	0.623401
	0.112996	0.0310739
	0.728742	0.0131665
	0.0221137	0.662185
	0.233332	0.974883
	0.0693182	0.0998884
	0.568133	0.0639621
	0.000608	0.220059
	0.424301	0.00378705
	0.861726	0.233691
	0.718152	0.0718768
	0.546986	0.0256133
	0.00672027	0.0273003
	0.0231125	0.373861
	0.0180867	0.0290513
	1.86e-05	0.0339194
	0.255125	0.211394
	0.538322	0.0577973
	0.87314	0.491205
	0.777959	0.0288868
	0.323981	0.0236905
	1.47e-07	0.0459807
	0.0124756	0.245404
	0.326281	0.0474985
	0.00358936	0.0431092
	0.000167	4.45e-05
	0.045117	0.629497
	0.589924	0.71907
	0.251173	0.0170315
	0.372223	0.0101778
	0.000117	0.212886
	0.0177949	0.00781138
	0.212726	0.976452
	0.00799351	0.497075
	0.112404	0.00262364
	0.00203478	0.557669
	0.408145	0.0891066
	0.000149	0.537323
	0.124915	0.224879
	0.75777	0.128636
	0.0339234	0.00130929
	0.188213	0.0560281
	0.298922	0.0053311
	1.29e-06	6.87e-05
	8.44e-05	0.0102638
	0.000306	0.584722
	1.47e-06	0.0126697
	0.141162	0.0864308
	3.74e-05	0.270374
	0.00114157	0.517533
	0.0155969	0.0593723
	0.950829	0.375643
	0.206911	0.0171361
	0.0425672	0.0925245
	0.0220436	0.0158306
	0.891857	0.224842
	0.171488	0.596343
	0.0100458	0.0174768
	0.0147522	0.139197
	0.00111025	0.96401
	0.11652	0.499901
	0.289433	0.0157319
	0.843061	0.00435278
	0.590933	0.0359861
	0.504689	0.00301725
	0.170928	0.000113
	0.0837877	0.041808
	0.808246	0.631156
	1.24e-05	0.41043
	0.000253	0.676425
	0.0796594	0.00352556
	0.0884574	0.55354
	0.00301996	0.106443
	0.873365	0.79789
	0.00225656	0.078925
	0.758518	0.331427
	0.41871	0.651996
	0.797342	0.154668
	0.0411117	0.470409
	0.573857	0.00458007
	0.00197892	0.00139729
	0.0422753	0.523483
	0.16343	0.00410568
	2.28e-05	7.34e-05
	0.970604	0.0374882
	0.677778	0.0601625
	0.350946	0.271997
	0.119128	0.199861
	0.128339	2.26e-05
	0.414529	0.0950326
	0.154727	0.8877
	0.0514944	0.526217
	4.39e-09	3.63e-06
	0.141085	0.0771659
	0.00150161	0.00767614
	0.154972	0.774664
	0.806595	0.484018
	0.484574	0.168149
	0.06656	0.000951
	0.159492	0.00465039
	0.320733	0.00117943
	0.87182	0.910913
	0.341762	0.598924
	0.0257296	0.0269419
	0.00266112	0.250138
	0.0862476	0.729993
	0.258836	0.0199795
	0.762849	0.000252
	0.0381711	0.00949758
	0.0151774	0.00668696
	0.25311	0.397074
	0.00331709	0.816197
	0.672654	0.000173
	0.000198	0.140098
	0.00044	0.178586
	0.000352	0.00694708
	0.9314	0.498992
	0.00128676	0.00379438
	6.81e-05	0.194791
	0.350136	0.433327
	0.100033	0.204307
	0.0502398	0.588573
	0.169985	0.00946732
	0.334555	0.880413
	0.0968053	0.00829388
	2.33e-06	0.0970188
	0.0640529	0.115289
	0.861103	0.0937744
	0.573622	0.298061
	0.00661182	0.763112
	0.386861	0.00794075
	0.00168397	0.427866
	0.424123	0.0016925
	0.246847	0.362514
	0.0544138	7.68e-07
	0.0924278	0.952191
	0.00573039	0.63797
	1.19e-06	0.29113
	0.000308	0.941132
	0.589089	0.172955
	0.318048	0.706695
	0.468311	0.481405
	1.3e-05	0.129574
	0.0257902	0.340744
	0.0106021	0.00600558
	0.424312	0.566748
	0.429971	0.532511
	0.918382	0.0254305
	0.133015	0.0746644
	0.358879	0.00697678
	0.00740755	0.00394303
	2.58e-05	0.100134
	0.236259	0.0778607
	0.814641	0.834656
	0.572304	0.00570843
	0.000336	0.16968
	0.00906427	0.726249
	0.0677081	0.224539
	0.0743092	0.43973
	0.317239	0.922294
	0.123009	0.0575174
	0.219823	0.156737
	0.620327	0.0135048
	0.555373	0.011218
	0.33198	0.474077
	0.288259	0.192993
	0.990131	0.0336544
	0.90092	0.00303307
	0.541322	0.243688
	0.0510387	1.5e-05
	0.779699	0.667315
	0.205486	0.00520564
	0.000683	0.472544
	0.00518245	0.715824
	0.330829	0.00468225
	0.00117362	0.842226
	5.13e-05	0.058605
	0.0731198	0.151078
	0.00355437	0.0129147
	0.00651417	0.581627
	0.821648	0.35355
	0.0246618	0.0221903
	0.000203	0.0940025
	1.5e-05	0.36888
	0.000193	0.900323
	0.0275718	0.0110097
	0.378519	0.834538
	5.49e-06	0.522474
	0.000633	0.414819
	0.440676	8.66e-05
	0.051159	0.000249
	0.0159013	0.799949
	0.838497	0.0268913
	0.323781	0.488231
	0.180218	0.586237
	0.0224806	3.62e-05
	0.458956	0.42042
	0.00125894	0.0138977
	0.00499744	0.192363
	0.0362968	0.145788
	0.640905	0.221073
	0.907302	0.0930413
	0.00238435	0.0198404
	0.0462866	0.228814
	0.00238204	0.810497
	0.0712954	0.097826
	0.329123	0.349972
	0.00836726	0.000848
	0.461344	0.337929
	0.352141	0.0242759
	0.0181197	0.0024789
	0.0196674	0.041476
	0.0124206	0.52709
	3.25e-06	0.409179
	0.0929835	0.472848
	0.611311	0.160701
	1.5e-06	0.1458
	0.0967781	0.0273731
	0.141036	0.0677583
	0.0454964	0.341115
	0.00463627	0.109782
	0.272383	0.368229
	0.727699	0.832927
	0.460645	6.07e-05
	0.793698	0.438779
	0.0117643	0.691144
	4.36e-05	0.347249
	1.07e-07	0.00830111
	0.65547	0.0565138
	0.32302	0.00208921
	0.256484	0.465686
	0.655954	0.20497
	0.267834	0.130176
	0.00503321	0.160736
	0.0124535	0.00149492
	0.106499	0.0779403
	0.451076	0.00242277
	0.0706573	0.0345555
	0.0193406	0.558235
	2.79e-06	0.88102
	0.0207029	0.00823503
	0.563366	0.0095036
	0.498852	0.580523
	0.895793	0.490032
	0.149594	0.608201
	0.194793	0.573862
	0.918305	0.00213943
	0.000822	0.430817
	0.19814	0.185392
	0.860107	0.0506316
	0.373158	0.047067
	0.0128776	0.58701
	0.0171456	0.498751
	7.8e-05	0.110037
	0.0137381	0.000472
	1.35e-06	0.00942946
	0.0059676	0.000538
	9.63e-07	0.460608
	0.00335082	0.123813
	0.000162	0.501039
	0.00331405	0.198175
	0.00895705	0.00637247
	0.0775711	0.437465
	2.88e-05	0.206468
	0.439398	0.254265
	0.4567	0.307347
	1.25e-05	0.357567
	0.462747	0.437034
	0.147147	0.0464157
	0.115689	0.931638
	0.993574	0.0957951
	0.429456	0.0193103
	0.147564	0.700499
	0.532736	0.0103868
	0.579476	0.997146
	0.295836	1.72e-08
	0.0174717	0.0467092
	0.768924	0.125738
	0.00187532	0.098866
	0.00860982	0.0110374
	0.465627	0.0249664
	0.0484597	0.295992
	0.691554	0.00316999
	0.19954	4.9e-06
	0.0709853	0.969556
	0.000329	0.430247
	0.361275	0.00423531
	0.00071	0.959031
	0.00342784	0.655747
	0.822651	0.0419055
	0.810744	0.273332
	0.090483	0.0094677
	0.401176	0.340706
	0.501888	0.809824
	0.81758	0.0780853
	0.283313	0.130263
	0.011438	0.183888
	0.953612	0.252953
	0.0253784	0.563601
	0.0178941	0.510831
	0.0031633	0.272402
	0.46614	0.997755
	0.147883	0.0957341
	0.0193217	0.896406
	0.000646	0.192974
	0.416192	0.344308
	0.00269438	0.0671709
	0.864174	0.557014
	0.0177936	0.329451
	0.7754	0.908392
	0.0296616	0.235831
	0.175421	0.00036
	0.296247	0.211658
	0.000285	0.113042
	0.722494	0.0173761
	0.39441	0.177503
	0.000204	0.0121884
	0.237322	0.00132377
	0.24997	0.0924944
	0.00233956	0.996792
	0.420521	0.296138
	0.561872	0.196429
	0.413009	0.126091
	5.53e-06	0.558411
	0.0542604	0.298529
	0.00032	0.0659159
	0.188011	0.228056
	0.503821	0.807594
	0.204044	0.203517
	0.584402	0.000847
	0.027819	0.450404
	0.173497	1.38e-05
	0.0164485	0.49784
	0.465529	0.0583748
	0.113572	0.270919
	0.735677	0.11255
	0.842192	0.00810464
	0.225471	0.278975
	0.978408	0.743077
	0.096425	0.834858
	0.465257	0.415431
	0.578987	0.00761255
	0.765994	0.010065
	0.305491	0.278465
	0.699153	0.889744
	0.940657	0.0643238
	0.567529	0.0290181
	0.311743	0.466164
	0.175638	0.0709224
	0.700456	0.1826
	0.476163	0.339261
	0.664382	0.174882
	0.139768	0.576414
	0.239437	0.548433
	0.0599371	0.0598317
	0.324474	0.472114
	0.501074	0.136219
	0.796396	0.935836
	0.249126	0.002677
	0.803133	0.166739
	0.0337189	0.000381
	0.314888
	0.684825
	0.822716
	0.812703
	0.205489
	0.929159
	0.149786
	8.34e-06
	0.0381789
	1.16e-06
	0.162613
	0.738597
	0.428788
	0.823015
	0.638869
	0.347004
	0.238611
	0.0012807
	0.127737
	0.761617
	0.934259
	4.57e-05
	0.489943
	0.18561
	0.919786
	0.246413
	0.05198
	0.60448
	0.76722
	0.680599
	0.979179
	0.232024
	0.106163
	0.841798
	0.0143336
	0.00270428
	0.0986578
	0.0250166
	0.100503
	0.382596
	0.0104848
	0.00350346
	0.313933
	0.0157239
	3.08e-07
	0.612166
	0.773183
	0.00581484
	0.000418
	0.0429729
	0.0202843
	0.29985
	2.51e-06
	7.11e-05
	0.0579247
	2.94e-05
	0.000176
	0.677431
	0.315258
	0.0744627
	0.209466
	0.160091
	0.618358
	0.683734
	0.232979
	9.2e-05
	0.0220339
	0.027048
	0.817482
	0.0421055
	0.00932416
	5.05e-05
	0.470594
	0.050431
	0.169861
	0.428086
	0.0566484
	0.505562
	0.0168277
	0.00128718
	0.0356179
	0.586496
	0.21184
	3.51e-05
	0.644274
	0.307724
	0.484794
	0.268192
	0.101215
	0.0359291
	0.458139
	0.00337348
	0.269471
	0.050444
	0.00164867
	0.00154332
	0.664079
	0.139141
	0.195674
	0.246899
	0.00132416
	0.0410239
	0.520153
	1e-07
	0.00125236
	0.257233
	0.000438
	0.673252
	0.0847256
	0.000131
	0.186121
	0.52553
	0.281354
	0.0702839
	0.00513043
	4.8e-05
	0.0422509
	0.141742
	0.150365
	9.59e-05
	7.26e-06
	0.0287952
	2.35e-05
	0.000668
	0.167842
	0.630413
	0.44883
	0.0329172
	0.00031
	1.03e-05
	0.16798
	0.481743
	5e-05
	0.37685
	0.440117
	0.105147
	0.019004
	0.897104
	0.00905629
	0.00206664
	0.0876289
	0.232518
	1.41e-05
	0.668293
	0.0200934
	0.00207158
	0.00230537
	0.450939
	0.0827577
	2.48e-05
	0.20524
	0.000401
	0.000112
	2.15e-05
	0.0054342
	0.00169997
	0.715604
	0.878443
	0.318209
	0.0599135
	0.0151874
	0.780918
	0.389923
	0.610194
	0.758499
	0.0888445
	0.729047
	0.795812
	0.00914092
	0.00120068
	3.94e-05
	0.640831
	0.00798665
	0.000902
	0.262666
	0.772512
	0.675324
	0.0997346
	0.165485
	0.135662
	0.330288
	0.835166
	0.973188
	0.107992
	0.144195
	0.729052
	0.0821543
	0.470615
	0.00198245
	0.160363
	0.0839655
	0.0631513
	0.565937
	1.74e-05
	0.000611
	0.620889
	0.302482
	0.107661
	0.000504
	0.365473
	0.00811018
	0.088755
	0.0427932
	0.514267
	0.0488623
	0.00414872
	0.466068
	0.0885733
	0.84504
	0.31773
	0.0738374
	0.134166
	0.00605149
	0.139836
	0.159083
	0.0358607
	0.0907513
	0.048282
	0.0103759
	0.196848
	0.183512
	0.617215
	0.567826
	0.192932
	0.632908
	0.00019
	0.707037
	0.132625
	0.113447
	0.580441
	0.784375
	0.483399
	0.968819
	0.456296
	0.105658
	0.00135118
	0.171036
	0.00370951
	0.0189673
	0.917149
	0.400246
	0.238501
	0.946167
	0.33911
	0.409168
	0.00238641
	0.0111773
	0.524925
	0.177247
	0.329555
	0.127403
	0.00287424
	0.0702659
	0.622875
	0.0312476
	0.163999
	0.104484
	0.999963
	0.0198309
	0.862672
	0.240664
	0.491987
	0.0127389
	0.910265
	2.4e-08
	0.015959
	0.380415
	0.169804
	0.00279344
	0.0275899
	0.290938
	0.667891
	6e-05
	0.979497
	0.00107564
	0.184255
	0.355154
	0.0261418
	0.0178156
	0.521122
	0.245159
	0.571948
	0.00098
	0.962114
	0.000574
	0.997715
	0.00088
	0.0554366
	0.0647245
	0.169681
	0.222127
	0.043065
	0.0425709
	0.402463
	0.0106583
	0.970364
	0.756171
	0.00260777
	0.7937
	0.173649
	0.359541
	0.00652269
	0.343439
	0.0170244
	0.000755
	0.105614
	0.0149293
	0.0438109
	0.923359
	0.63978
	0.0268637
	0.000894
	0.385867
	0.48034
	1.65e-05
	0.165769
	0.246158
	0.333946
	0.132886
	0.000479
	0.533578
	0.482836
	0.0452653
	0.00806617
	0.287059
	0.287912
	0.000356
	0.00212087
	0.946524
	0.443156
	0.00144724
	0.106485
	0.578567
	0.79489
	0.0488345
	0.0577312
	0.662561
	0.670028
	0.532098
	0.192805
	0.320542
	0.0146884
	0.0791254
	0.86672
	0.495669
	0.0187088
	1.25e-05
	0.0188622
	1.99e-05
	0.0206168
	0.044582
	0.28691
	0.00819499
	0.00087
	0.511471
	0.000414
	0.257733
	0.153287
	0.104718
	0.00253755
	0.0456154
	0.00997943
	0.114153
	3.94e-05
	4.91e-07
	0.00809975
	0.000378
	0.0316047
	0.000102
	2.41e-05
	8.41e-09
	0.33578
	0.238893
	0.0184621
	0.071151
	0.223033
	0.982121
	0.744906
	0.144218
	0.314921
	0.591489
	0.535712
	0.000824
	0.197053
	0.0350808
	0.158234
	0.501035
	0.0021948
	0.673842
	4.67e-06
	0.59987
	0.212245
	0.41207
	0.00943984
	0.056835
	1.03e-05
	3.51e-05
	0.00011
	0.191112
	0.0110765
	0.000668
	0.012616
	0.341897
	0.683509
	0.0911644
	0.258304
	0.334244
	0.149043
	0.000275
	0.0275541
	0.107751
	0.683317
	0.0134406
	0.0319202
	0.77273
	0.17871
	0.149303
	0.117161
	0.0416263
	0.271456
	0.347561
	0.453227
	0.698828
	0.343212
	0.540527
	0.396492
	0.110062
	0.508039
	0.238116
	0.519758
	0.425076
	0.318901
	0.253865
	0.956654
	0.431834
	0.172278
	0.104033
	0.162402
	0.000126
	0.978389
	1.55e-05
	0.0878892
	0.087661
	0.916029
	0.541977
	0.298678
	0.771542
	0.102174
	0.450162
	0.0158477
	0.483187
	0.000786
	0.210437
	0.000798
	5e-05
	0.0831421
	0.106492
	0.263423
	0.221033
	0.848932
	0.0160509
	0.632246
	0.00256466
	0.0515874
	0.163107
	0.382854
	0.482592
	0.00579698
	0.258906
	0.707423
	0.0264306
	0.000542
	0.00402861
	0.0805237
	0.924778
	0.0719091
	0.2191
	0.00170254
	0.0107144
	0.834
	0.236491
	0.108883
	0.0245509
	0.0555332
	0.492872
	0.00098
	0.599281
	0.0156042
	0.131159
	0.000142
	0.0442345
	0.814661
	0.00554125
	0.167187
	0.00215407
	0.358977
	0.428097
	0.566033
	0.0107639
	0.0508896
	0.00973578
	0.00960581
	0.948224
	0.028777
	0.539014
	0.00910649
	0.177285
	0.0662162
	0.281942
	0.0351422
	0.694245
	0.555292
	0.68925
	0.00239321
	0.0549571
	0.325661
	0.296501
	0.814418
	0.662103
	0.000119
	0.046548
	0.0569368
	0.830404
	0.0137559
	0.231262
	0.218507
	0.187808
	0.412949
	0.0138956
	0.258661
	0.0948973
	0.41976
	0.690676
	0.319666
	0.0522128
	0.112133
	0.234669
	0.111863
	0.32516
	0.408484
	0.000236
	0.000394
	0.985821
	7.66e-05
	0.387047
	0.0174588
	0.0230257
	0.0540839
	0.401562
	0.161567
	0.253452
	0.477148
	0.0129527
	0.0138801
	0.751701
	0.71865
	0.366747
	0.0871067
	0.31197
	0.452355
	0.000351
	0.0222448
	0.9653
	0.294881
	0.0328474
	0.252092
	0.000506
	0.0055344
	0.00186884
	0.00445665
	0.533767
	0.156039
	0.224936
	0.457978
	0.250786
	0.311446
	0.3527
	0.420206
	0.652635
	0.604515
	4.4e-05
	0.0496333
	0.0279619
	0.00258186
	0.446011
	0.277468
	0.0334281
	0.255305
	0.23636
	0.0169757
	0.00105574
	0.353735
	0.188227
	0.00153641
	0.0158778
	0.137013
	7.03e-07
	0.0563552
	0.609092
	0.148036
	4.26e-07
	0.0382468
	0.595944
	0.000244
	0.234451
	0.748644
	0.784468
	0.351244
	0.895729
	0.344962
	0.917935
	0.0131993
	0.0316186
	0.0414721
	0.235465
	0.586292
	0.104318
	0.50612
	0.133372
	0.000811
	0.192421
	0.397659
	2.71e-06
	0.86007
	0.171574
	0.243389
	0.235668
	0.543034
	0.303923
	0.334679
	0.713491
	0.988226
	0.366795
	1.77e-05
	0.44596
	6.52e-05
	8.9e-05
	0.038094
	0.0679545
	0.383725
	0.17594
	0.0886197
	0.00776346
	0.643713
	0.0533792
	0.00714876
	0.241601
	0.168968
	0.00952794
	0.380655
	0.0794918
	0.0966141
	0.264727
	0.313862
	0.737524
	0.566328
	6.29e-07
	2.64e-05
	0.406269
	0.354712
	0.255873
	0.0555798
	0.632574
	0.433467
	0.801776
	7.77e-07
	0.201638
	0.479516
	0.386701
	0.159729
	0.597652
	0.196181
	0.0930606
	0.0221282
	0.954475
	0.617583
	0.663639
	0.315694
	0.0378951
	0.746179
[truncated: 1,257 more rows]

## Sheet: Supp 2a
Supplementary Figure 2a
	p-values
	No differential activity	Differential Non-promoters	Differential Expression	Differential Non-Promoters and Expression
	0.039906	0.0596135	0.0227926	0.0993465
	0.0236652	0.502826	0.138991	0.0444727
	0.00548434	0.0118432	0.176741	0.00226749
	0.474768	0.208957	0.0304268	0.0317466
	0.00421975	0.180935	0.0507101	0.139179
	0.962597	0.148426	0.0091544	0.399545
	0.716082	0.229381	0.00218321	0.0149515
	0.790646	0.0091544	0.00989467	0.0171849
	0.130183	0.00218321	0.0210747	0.0175001
	0.183146	0.0818625	0.0905301	0.0150919
	0.195372	0.0220381	0.0278996	0.0217077
	0.178019	0.00433362	0.0136069	0.00208533
	0.0163896	0.00184949	0.0646589	0.0162893
	0.00565475	0.0154032	0.0447813	0.0149102
	0.804766	0.0114037	0.0114056	0.00984032
	0.373595	0.00879084	0.00187278	0.00646046
	0.0199555	0.0128247	0.0482217	0.0134037
	0.0455342	0.0145671	0.0244696	0.0168595
	0.551164	0.00466428	0.00798778	0.024473
	0.0789517	0.00418306	0.00910628	0.00974708
	0.458855	0.00172653	0.00411355	0.0451815
	0.853343	0.00108955	0.802068	0.0346673
	0.936414	0.171268	0.431406	0.151291
	0.978341	0.794122	0.770786	0.0327712
	0.960359	0.87472	0.49441	0.048362
	0.711576	0.383328	0.805684	0.045926
	0.958734	0.0982614	0.882716	0.0406849
	0.564406	0.714895	0.587227	0.0296932
	0.49215	0.425564	0.331829	0.0317983
	0.055879	0.624812	0.0190917	0.0424002
	0.297169	0.000488	0.322677	0.00447647
	0.519632	0.0210747	0.0536231	0.0154504
	0.123033	0.0447813	0.0432278	0.219831
	0.179746	0.0114056	0.00900996	0.0642882
	0.18409	0.0482217	0.242994	0.699279
	0.69716	0.00798778	0.0601476	0.478711
	0.226429	0.000934	0.366486	0.838974
	0.0268513	0.00907292	0.29376	0.00286559
	0.0513608	0.0110605	0.128808	0.0354998
	0.150524	0.00265823	0.325663	0.0641483
	0.146475	0.0151792	0.0865132	0.0188482
	0.536545	0.0350261	0.399161	0.0827129
	0.383851	0.0148473	0.17008	0.0825309
	0.605814	0.068821	0.216867	0.0385647
	0.624892	0.103294	0.325955	0.418458
	0.860065	0.000355	0.248283	0.117581
	0.3894	0.00112588	0.209735	0.161095
	0.568252	0.000994	0.334639	0.00992933
	0.648093	0.587227	0.0533402	0.0501045
	0.25669	0.793135	0.0932739	0.0320394
	0.476508	0.123833	0.157393	0.959246
	0.774506	0.243504	0.284201	0.956644
	0.474395	0.0599088	0.291035	0.170279
	0.24034	0.32819	0.427514	0.373113
	0.0439662	0.330947	0.273934	0.017266
	0.92697	0.631478	0.0801352	0.0097213
	0.343974	0.205065	0.0595116	0.0011897
	0.0571594	0.237871	0.142185	0.0104252
	0.0601056	0.542517	0.20752	0.012218
	0.195942	0.221847	0.00368726	0.0104076
	0.191907	0.0335729	0.0361672	0.0166856
	0.0662757	0.0218144	0.0196411	0.0122625
	0.384203	0.0476756	0.0758798	0.0105662
	0.670908	0.0877235	0.226852	0.0461783
	0.00328636	0.322677	0.168359	0.0109532
	0.0120307	0.0536231	0.289068	0.00160672
	0.00811711	0.0601476	0.0212143	0.00246619
	0.866009	0.366486	0.0247303	0.0581826
	0.0677866	0.29376	0.72867	0.0748939
	0.237504	0.128808	0.0537667	0.00710867
	0.0863336	0.325663	0.0611925	0.0580523
	0.457151	0.0865132	0.619578	0.173771
	0.49229	0.399161	0.399638	0.164515
	0.340935	0.17008	0.758426	0.191473
	0.709726	0.216867	0.500964	0.213144
	0.39663	0.325955	0.0842777	0.114037
	0.00892336	0.248283	0.0595358	0.237625
	0.66818	0.209735	0.0721549	0.145341
	0.485342	0.334639	0.00193292	0.309156
	0.825497	0.899034	0.00264587	0.045656
	0.862574	0.157393	0.0188996	0.0303869
	0.188717	0.291035	0.00332185	0.0859696
	0.167389	0.427514	0.0108466	0.586238
	0.35388	0.273934	0.0243973	0.824423
	0.0152204	0.795076	0.00740124	0.00535943
	0.00886028	0.468464	0.0409094	0.00304796
	0.068453	0.0793107	0.0287202	0.00141814
	0.648423	0.635063	0.000786	0.00928612
	0.189586	0.0707359	0.000726	0.00638808
	0.399889	0.0484315	0.00709883	0.00503557
	0.709772	0.0392447	0.00368001	0.00714019
	0.0001	0.266003	0.0162466	0.00609839
	3.4e-05	0.272549	0.238529	0.00261724
	5.06e-05	0.0900079	0.0802704	0.00473555
	0.000132	0.263892	0.145521	0.871401
	3.62e-05	0.109364	0.103193	0.568523
	0.000147	0.0382364	0.5374	0.734205
	7.23e-05	0.39314	0.70199	0.0231201
	0.000305	0.478211	0.683015	0.0252154
	0.000874	0.223881	0.570457	0.0200516
	0.000281	0.911141	0.64472	0.0614186
	5.38e-05	0.892038	0.557435	0.0266065
	0.000871	0.0846452	0.366846	0.0593808
	0.0587446	0.408467	0.242407	0.163591
	0.705434	0.248152	0.168579	0.076354
	0.489647	0.559071	0.39584	0.09316
	0.38403	0.232285	0.184274	0.158892
	0.894281	0.427336	0.176897	0.123787
	0.173515	0.634818	0.238733	0.102845
	0.728367	0.304807	0.152931	0.00840528
	0.0862489	0.364015	0.336907	0.00142737
	0.240087	0.00428737	0.171107	0.00092
	0.58369	0.00172021	0.347906	0.00208139
	0.572673	0.234692	0.392222	0.00868158
	0.18872	0.117093	0.00698334	0.000535
	0.781838	0.0931495	0.00194889	0.255967
	0.056188	0.00842823	0.00514019	0.0830135
	0.0190689	0.0483687	0.278813	0.0780339
	0.0161816	0.0176602	0.179449	0.0489406
	0.0135269	0.051875	0.122344	0.442911
	0.994514	0.0978374	0.373008	0.0905346
	0.0916236	0.17861	0.448499	0.979035
	0.139796	0.553932	0.189279	0.991182
	0.708772	0.189879	0.450726	0.069039
	0.700733	0.146409	0.492771	0.227845
	0.899674	0.0777106	0.319541	0.237672
	0.0996502	0.0647679	0.297293	0.191158
	0.0360904	0.168359	0.18074	0.267079
	0.0729428	0.0181971	0.0816101	0.0019771
	0.0984643	0.064706	0.00499492	0.00635461
	0.15035	0.0502702	0.224319	0.00130586
	0.172883	0.786675	0.406225	0.00192982
	0.0913594	0.282809	0.204314	0.0786888
	0.0212313	0.191017	0.2233	0.406771
	0.10805	0.470284	0.299463	0.135122
	0.126765	0.522816	0.55369	0.175622
	0.130784	0.0537667	0.218591	0.185878
	0.446051	0.399638	0.675968	0.241978
	0.884699	0.022602	0.953966	0.0892347
	0.885051	0.0176096	0.842082	0.345467
	0.578747	0.160799	0.633455	0.245626
	0.835567	0.102965	0.381994	0.377041
	0.00104108	0.170836	0.912487	0.356098
	0.0179823	0.0570912	0.68315	0.0512995
	0.00781019	0.135539	0.912442	0.0326613
	0.00500558	0.123841	0.470271	0.158308
	0.0445701	0.756479	0.0575414	0.790434
	0.11572	0.0126052	0.161328	0.372109
	0.938558	0.00558246	0.0699414	0.111029
	0.679096	0.661831	0.23299	0.0872337
	0.778365	0.190719	0.284693	0.0256375
	0.550733	0.0149798	0.167353	0.00676468
	0.448462	0.00817236	0.102556	0.000837
	0.69321	0.0587381	0.451155	0.272734
	0.00868831	0.0383409	0.309427	0.0721006
	0.016725	0.044793	0.299862	0.334198
	0.00299563	0.0504003	0.0177702	0.581725
	0.0131537	0.0367482	0.355925	0.603157
	0.00758314	0.0318942	0.118229	0.297989
	0.00677774	0.0635951	0.0704399	0.562148
	0.0137919	0.0626343	0.0301005	0.621516
	0.0126425	0.0623742	0.213334	0.156487
	0.0117816	0.0188421	0.159224	0.925833
	0.00758594	0.493475	0.352985	0.67681
	0.00775215	0.204868	0.0117072	0.881194
	0.809484	0.0647738	0.0663067	0.951366
	0.973028	0.221323	0.013033	0.962928
	0.0515067	0.0926339	0.0204183	0.656781
	0.0864068	0.065915	0.110233	0.047438
	0.0590136	0.0805482	0.149044	0.0542835
	0.0184764	0.0637187	0.0449789	0.453289
	0.00338797	0.157596	0.616814	0.384023
	0.00812781	0.159198	0.43126	0.0456601
	0.00126598	0.0880604	0.387078	0.162221
	0.0153837	0.213343	0.845223	0.484102
	0.636797	0.13319	0.330279	0.0608535
	0.548132	0.108814	0.299269	0.12001
	0.9437	0.986757	0.0420922	0.0426573
	0.772627	0.12978	0.173987	0.0826936
	0.485035	0.637704	0.249685	0.179896
	0.634114	0.710753	0.13353	0.385933
	0.47224	0.00193292	0.158377	0.273287
	0.654997	0.0188996	0.161547	0.270386
	0.95005	0.0108466	0.111531	0.285195
	0.272289	0.0409094	0.127167	0.395909
	0.151434	0.0287202	0.763771	0.0160322
	0.258663	0.000726	0.412738	0.0040696
	0.124389	0.00709883	0.642624	0.0458716
	0.283751	0.00368001	0.441969	0.139091
	0.00296435	0.0162466	0.534961	0.0424797
	0.000804	0.398181	0.418803	0.0846716
	0.00152217	0.417536	0.349416	0.109542
	0.00557793	0.758863	0.591746	0.00818983
	0.0024507	0.176443	0.56327	0.00285419
	0.00443865	0.375573	0.026779	0.0566365
	0.00728871	0.570615	0.155597	0.0911217
	0.00498889	0.877706	0.964465	0.126409
	0.00246304	0.378041	0.481422	0.696949
	0.00765591	0.0562841	0.67334	0.982859
	0.0059872	0.104075	0.629491	0.300205
	0.00391903	0.209361	0.328767	0.448304
	0.00668646	0.559355	0.515829	0.34631
	0.00401324	0.70266	0.652114	0.559902
	0.00197079	0.030912	0.439484	0.588969
	0.00471854	0.0132311	0.109129	0.0104409
	0.00536703	0.951758	0.606123	0.638659
	0.0028101	0.602722	0.784559	0.450338
	0.398117	0.652118	0.143534	0.100975
	0.000615	0.415206	0.000555	0.0234323
	0.140117	0.269699	0.0580751	0.0238985
	0.0225429	0.193034	0.109596	0.137798
	0.909838	0.355918	0.108459	0.0609908
	0.75956	0.219644	0.228599	0.142166
	0.179746	0.333174	0.0215222	0.112366
	0.843336	0.351772	0.0337486	0.0664342
	0.37033	0.242004	0.0139101	0.109479
	0.145014	0.34751	0.0310205	0.336793
	0.112574	0.312401	0.0330651	0.620385
	0.0637811	0.264897	0.00571705	0.569227
	0.282712	0.222223	0.00514351	0.347163
	0.263213	0.179567	0.0101648	0.207439
	0.270186	0.831704	0.00488316	0.0948245
	0.0402419	0.255182	0.236378	0.529266
	0.044921	0.613222	0.0749857	0.57213
	0.05934	0.0463616	0.0133193	0.984833
	0.0922033	0.362515	0.0372443	0.86751
	0.0818536	0.0549798	0.991818	0.905454
	0.0442558	0.865226	0.0375812	0.5887
	0.110529	0.730265	0.00119628	0.808148
	0.0360957	0.063551	0.0199118	0.980166
	0.0393177	0.121976	0.0598342	0.95988
	0.0052129	0.181359	0.0162363	0.825516
	0.0719804	0.0909775	0.00101672	0.000391
	0.0973524	0.00255909	0.0659461	0.0680573
	0.131701	0.127729	0.00296271	0.0114889
	0.0549127	0.201582	0.0285915	0.105034
	0.349576	0.101885	0.0817562	0.312241
	0.249378	0.187515	0.0275295	0.248255
	0.0148927	0.187665	0.134661	0.440835
	0.183514	0.166611	0.414896	0.313752
	0.268872	0.170599	0.701754	0.486309
	0.027661	0.187189	0.257426	0.476448
	0.848635	0.662279	0.365199	0.384651
	0.491609	0.853541	0.309972	0.225296
	0.479667	0.622282	0.108204	0.301369
	0.712545	0.685109	0.644321	0.12224
	0.366836	0.418984	0.434033	0.672242
	0.000738	0.160307	0.474954	0.649113
	0.426807	0.991544	0.0177913	0.263891
	0.00221676	0.0166329	0.954105	0.181593
	0.00865394	0.437238	0.44804	0.161981
	0.0224338	0.694932	0.450185	0.662708
	0.530021	0.469692	0.00638961	0.605501
	0.429642	0.408092	0.0177599	0.176919
	0.806128	0.418186	0.0155735	0.0778367
	0.724284	0.246171	0.000219	0.105242
	0.000335	0.668482	0.0381212	0.0573502
	0.0726587	0.79429	0.764271	0.00581522
	0.0863257	0.61068	0.503774	0.0745833
	0.820393	0.000134	0.961195	0.381466
	0.85295	1.17e-05	0.915262	0.076487
	0.049276	4.74e-05	0.978452	0.658339
	0.0148299	0.000205	0.766265	0.242788
	0.0811838	6.36e-05	0.793216	0.53405
	0.290445	2.04e-05	0.662546	0.626462
	0.271337	0.00033	0.981407	0.414706
	0.191562	0.000407	0.979247	0.00286925
	0.882971	0.752905	0.974695	0.000689
	0.146221	0.702153	0.931503	0.214797
	0.419263	0.383986	0.937566	0.206369
	0.421586	0.641343	0.921238	0.132237
	0.217209	0.34807	0.843651	0.0921546
	0.395578	0.0399513	0.748331	0.275377
	0.287574	0.0486951	0.912627	0.271679
	0.00576918	0.0303509	0.803021	0.254445
	0.366922	0.0622889	0.864369	0.255826
	0.992342	0.0147305	0.993438	0.189362
	0.0533726	0.0442389	0.958953	0.246572
	0.0177833	0.0190982	0.832073	0.187209
	0.0271417	0.0258228	0.996715	0.346133
	0.0309135	0.0517609	0.997266	0.60581
	0.0322816	0.0552697	0.416275	0.573548
	0.00423747	0.0370788	0.907183	0.0982996
	0.26875	0.0192361	0.930103	0.172013
	0.338966	0.753671	0.992887	0.225743
	0.143862	0.312466	0.725457	0.583389
	0.0528903	0.293355	0.655036	0.0699714
	0.799985	0.543426	0.877906	0.590491
	0.428119	0.353473	0.999553	0.462257
	0.222045	0.746765	0.928158	0.604874
	0.00715706	0.843464	0.96632	0.604027
	0.113361	0.911634	0.808521	0.344242
	0.244355	0.893242	0.0621037	0.062313
	0.647799	0.81267	0.564591	0.0897024
	0.219141	0.900447	0.294322	0.0910304
	0.721559	0.312892	0.110948	0.0291065
	0.981546	0.72885	0.136851	0.0101284
	0.257697	0.163414	0.17202	0.0456258
	0.895804	0.78583	0.00461485	0.00434815
	0.123154	0.451305	0.0741135	0.0284958
	0.362277	0.1288	0.0367464	0.00448413
	0.820353	0.167332	0.0311343	0.912328
	0.0518606	0.0776805	0.222674	0.879634
	0.787825	0.387053	0.942619	0.770866
	0.105849	0.0844609	0.746926	0.89583
	0.829675	0.608034	0.845256	0.50899
	0.756275	0.675507	0.97944	0.00776897
	0.462713	0.253214	0.33315	0.0207843
	0.341395	0.0275843	0.453408	0.0539549
	0.858118	0.0606938	0.451429	0.0202409
	0.661063	0.0643483	0.401965	0.0170412
	0.22844	0.0240351	0.555649	0.0483169
	0.407466	0.0328588	0.772809	0.038706
	0.102111	0.0501902	0.445822	0.115563
	0.423519	0.0395071	0.37691	0.0747191
	0.0031424	0.163398	0.217156	0.131184
	0.0029075	0.00327308	0.159575	0.770472
	0.00280901	0.00901388	0.0793074	0.0754337
	0.00318739	0.19042	0.372332	0.000909
	0.00298114	0.212297	0.779917	0.00345838
	0.00291657	0.0516867	0.134296	0.0190537
	0.00242693	0.152366	0.0100495	0.0120779
	0.676387	0.0545049	0.039993	0.0154852
	0.57873	0.24273	0.147499	0.00138287
	0.433008	0.188762	0.0645407	0.00487406
	0.181934	0.00864472	0.0578373	0.0688318
	0.00682308	0.135026	0.606923	0.0781336
	0.486796	0.0285171	0.0398775	0.00124444
	0.827672	0.114692	0.06697	0.000521
	0.0171601	0.024554	0.00784257	0.00408413
	0.171694	0.0377129	0.102225	0.0220168
	0.428182	0.0683209	0.0302384	0.00595162
	0.29276	0.0284458	0.189163	0.0835586
	0.341476	0.496204	0.0511225	0.0765288
	0.229515	0.716738	0.172882	0.0231982
	0.403808	0.715256	0.074692	0.0100587
	0.262881	0.707532	0.096339	0.069262
	0.182571	0.907049	0.406005	0.000979
	0.0715306	0.594076	0.134096	0.0101551
	0.306731	0.86871	0.531468	0.0607492
	0.318794	0.804186	0.421284	0.0709111
	0.248166	0.734101	0.0323293	0.0269519
	0.0370734	0.703619	0.092926	0.58657
	0.0329785	0.557126	0.166777	0.627744
	0.0510755	0.287121	0.159044	0.00852954
	0.00440709	0.687895	0.0866286	0.193238
	0.102133	0.00481865	0.305922	0.000311
	0.0528036	0.00723575	0.352938	0.00044
	0.193628	0.00372175	0.353903	0.657387
	0.327857	0.0516335	0.080213	0.969037
	0.444523	0.0709361	0.039571	0.000174
	0.108203	0.0162492	0.0539687	0.00132689
	0.0254364	0.0973857	0.0152395	8.16e-05
	0.402027	0.0597137	0.0273325	0.00389113
	0.778128	0.0553941	0.164562	0.0650062
	0.497648	0.0820178	0.171911	0.33384
	0.650716	0.0825249	0.00645163	0.163238
	0.216432	0.00126033	0.62791	0.466333
	0.208307	0.683015	0.961162	0.462703
	0.322988	0.570457	0.0126408	0.661427
	0.233713	0.64472	0.542488	0.684627
	0.35329	0.557435	0.16905	0.653423
	0.572419	0.242407	0.16506	0.401132
	0.139444	0.0298747	0.124209	0.436729
	0.103419	0.0646631	0.00845045	0.564272
	0.0886973	0.168579	0.0326832	0.47151
	0.857055	0.152931	0.403852	0.646655
	0.070398	0.543005	0.562232	0.292065
	0.210771	0.866815	0.368403	0.557906
	0.0241726	0.526507	0.0112767	0.119468
	0.0327702	0.994847	0.470144	0.0516629
	0.0809355	0.759595	0.00687315	0.775743
	0.108802	0.822044	0.00411052	0.0131507
	0.163588	0.911042	0.00605287	0.00782125
	0.0748787	0.212959	0.00602065	0.00853556
	0.0620544	0.0177047	0.00625761	0.0113828
	0.320342	0.128346	0.00378239	0.0102778
	0.0312877	0.179398	0.00618566	0.0122061
	0.0832082	0.497766	0.00406049	0.0148434
	0.0057966	0.51154	0.00723403	0.00931771
	0.0421993	0.433444	0.00710606	0.0116868
	0.0860263	0.46559	0.0264798	0.00916773
	0.0171851	0.315646	0.000183	0.213252
	0.0328033	0.288842	0.00232753	0.00808066
	0.0691104	0.977327	0.0113274	0.281953
	0.0134337	0.985835	0.00665991	0.25836
	0.0485377	0.912998	0.000398	0.12222
	0.145604	0.945321	0.00124844	0.00026
	0.239742	0.914734	0.00204479	0.00100932
	0.0288748	0.805986	0.029258	0.000681
	0.0927751	0.686152	0.0304444	0.000501
	0.0813171	0.36431	0.537842	0.538069
	0.423513	0.532086	0.0945873	5.24e-05
	0.270641	0.181389	0.423176	0.211952
	0.36584	0.266784	0.110575	0.000757
	0.236198	0.28504	0.0125893	0.000765
	0.0262149	0.707356	0.217271	0.000567
	0.186013	0.414664	0.294331	0.0056944
	0.167873	0.533064	0.193364	0.030731
	0.464321	0.810254	0.00342076	0.00249042
	0.957513	0.624768	0.0235008	0.0186689
	0.0903418	0.856898	0.0182036	0.0205465
	0.529145	0.724414	0.0203631	0.0396292
	0.649485	0.949222	0.0508633	0.00667616
	0.0842349	0.750369	0.0821853	0.0232795
	0.449483	0.0741879	0.00636459	0.048845
	0.254756	0.143039	0.45754	0.0223413
	0.199024	0.323485	0.0912252	0.0135154
	0.122263	0.0196001	0.121291	0.0324109
	0.2249	0.197893	0.303653	0.00507382
	0.959624	0.0959359	0.29222	0.00536839
	0.726918	0.118898	0.394126	0.00785016
	0.825118	0.19219	0.00884375	0.0462999
	0.166716	0.071418	0.125796	0.985897
	0.524121	0.107184	0.140096	0.510648
	0.988478	0.0401729	0.141088	0.000798
	0.935557	0.20748	0.271832	0.000511
	0.926935	0.55666	0.0462699	0.0338094
	0.987375	0.730851	0.292148	0.0105115
	0.783703	0.300456	0.425399	0.0307741
	0.85992	0.865603	0.416213	0.0182885
	0.990296	0.219505	0.131109	0.00326543
	0.934572	0.177289	0.00230183	0.0166772
	0.999928	0.0061325	0.0013458	0.0206976
	0.815576	0.00773004	0.00123693	0.01524
	0.91734	0.00196598	0.00199897	0.0331353
	0.924291	0.00529867	0.001095	0.0362021
	0.109078	0.0551505	0.00209016	0.0412345
	0.103721	0.00698334	0.650841	0.0386256
	0.745262	0.0256525	0.26409	0.0555652
	0.90166	0.989678	0.205952	0.820636
	0.852967	0.022382	0.0355496	0.44372
	0.0920793	0.00235452	0.0818387	0.770394
	0.282998	0.00458606	0.0313056	0.71521
	0.0500953	0.00824378	0.130496	0.588056
	0.239966	0.0289991	0.018412	0.750354
	0.61135	0.0121142	0.0155424	0.596991
	0.594268	0.00658376	0.0076955	0.481396
	0.57922	0.30227	0.00770364	0.235677
	0.355357	0.10859	3e-05	0.202648
	0.526449	0.445969	0.0205988	0.0792561
	0.504658	0.320542	0.0371583	0.0134758
	0.639039	0.448961	0.111959	0.31721
	0.0406022	0.381094	0.0114055	0.746312
	0.0113106	0.204485	0.0330916	0.767124
	0.0283585	0.311247	0.0625403	0.716284
	0.505077	0.323039	0.00809154	0.0158885
	0.763923	0.341063	0.00827091	0.0184513
	0.333127	0.0937378	0.0454329	0.0285391
	0.0342352	0.574478	0.0201735	0.0613525
	0.00723507	0.0954683	0.0623194	0.0934627
	0.00906615	0.0196481	0.0309224	0.230174
	0.0269101	0.00959228	0.0897508	0.230182
	0.0288066	0.00416766	0.0171032	0.0234087
	0.0334498	0.0419252	0.0551337	0.45816
	0.00439229	0.302184	0.000342	0.0277563
	0.0319027	0.318544	0.000283	0.53591
	0.283981	0.234663	0.00061	0.010431
	0.105162	0.332858	0.000472	0.0579632
	0.0902721	0.601604	0.00461082	0.0553119
	0.00240193	0.324351	0.000866	0.00729891
	0.234724	0.32887	0.00021	0.0451725
	0.0231221	0.148651	0.00492565	0.116755
	0.0234682	0.236174	0.000381	0.0502317
	0.0224272	0.415589	0.00119437	0.0749278
	0.01343	0.178613	6.88e-06	0.0295124
	0.0179529	0.16691	0.000308	0.00246106
	0.00313969	0.136137	0.00221529	0.0326798
	0.280944	0.381741	0.000553	0.00665675
	0.59371	0.190315	0.00162296	0.0824272
	0.285818	0.186352	0.000108	0.0429516
	0.453315	0.0462122	0.00461516	0.00147671
	0.297842	0.305958	0.000173	0.00445669
	0.817335	0.426495	0.00393448	0.0929579
	0.561267	0.820281	0.00234049	0.16902
	0.711403	0.90499	0.0014365	0.569159
	0.481723	0.387925	0.00569635	0.289546
	0.297455	0.0388792	0.0192766	0.00896952
	0.572225	0.386052	0.00731015	0.012977
	0.746887	0.460885	0.0153013	0.0157784
	0.253464	0.293898	0.587611	0.0145219
	0.073474	0.467955	0.000692	0.0100512
	0.0485595	0.757813	0.157066	0.0085534
	0.424933	0.741436	0.347888	0.0111854
	0.405167	0.10459	0.163627	0.00238218
	0.399172	0.20524	0.244288	0.538808
	0.443946	0.0495992	0.00822942	0.557147
	0.752268	0.157447	0.0109501	0.0476403
	0.0953917	0.00514019	0.204693	0.0833257
	0.414976	0.136786	0.135444	0.400092
	0.626638	0.108585	0.214169	0.6496
	0.360549	0.145289	0.15948	0.597187
	0.997259	0.151139	0.115485	0.518889
	0.792142	0.0875745	0.132515	0.437463
	0.456646	0.319125	0.15727	0.500572
	0.0173302	0.230479	0.0758162	0.280781
	0.00839897	0.249588	0.00599983	0.741678
	0.00409935	0.227374	0.00109459	6.24e-05
	0.109314	0.588402	0.0105103	5.94e-05
	0.578314	0.316003	0.743863	6.63e-05
	0.126477	0.0795106	0.539747	4.11e-05
	0.138582	0.0889292	0.682099	2.87e-05
	0.026961	0.040352	0.448616	4.29e-05
	0.014738	0.0160205	0.0976788	4.09e-05
	0.000353	0.0318235	0.0401426	0.000104
	0.029865	0.0346425	0.702838	9.79e-05
	0.790715	0.00828046	0.058965	5.79e-05
	0.636196	0.0539532	0.148337	0.00014
	0.454574	0.0858618	0.118487	6.05e-05
	0.666667	0.0540128	0.136393	4.97e-05
	0.366013	0.0298244	0.0267893	9.58e-05
	0.212629	0.0754843	0.0113075	7.54e-05
	0.667179	0.386913	0.12153	0.0125884
	0.0273183	0.0136079	0.109083	0.533911
	0.702957	0.00925412	0.147989	0.548929
	0.56549	0.269168	0.375608	0.0491579
	0.0532947	0.206567	0.197375	0.0575562
	0.0645128	0.143566	0.141822	0.0832375
	0.0394652	0.0977816	0.255414	0.00895213
	0.0148138	0.0898041	0.725886	0.170471
	0.0233888	0.196881	0.63594	0.187569
	0.0160845	0.0207056	0.0867249	0.0945952
	0.016961	0.0548258	0.0550488	0.0872874
	0.0638067	0.210978	0.0137027	0.0552111
	0.245806	0.158869	0.0085929	0.00698097
	0.323037	0.145782	0.022487	0.0301661
	0.751621	0.0885741	0.0656724	0.00127213
	0.230365	0.174446	0.0498418	0.11039
	0.324828	0.127169	0.0901626	0.214557
	0.811937	0.812607	0.0630002	0.532826
	0.0211835	0.388846	0.0954427	0.321128
	0.0965907	0.354938	0.150651	0.0531624
	0.671752	0.906198	0.158284	0.2889
	0.34953	0.730282	0.186332	0.0642547
	0.30097	0.667268	0.00227133	0.0150334
	0.209656	0.44124	0.969237	0.0594424
	0.161435	0.260581	0.247504	0.00608461
	0.0538613	0.80644	0.865267	0.0107204
	0.120499	0.661597	0.568577	0.00867515
	0.464423	0.306951	0.805011	0.00784423
	0.0181702	0.540335	0.643929	0.0047826
	0.0583825	0.35468	0.152749	0.00798783
	0.0979716	0.387246	0.155722	0.403751
	0.0447392	0.0620754	0.453868	0.480739
	0.234113	0.58205	0.503323	0.119693
	0.812988	0.275252	0.602041	0.24588
	0.670908	0.27211	0.381444	0.39739
	0.684757	0.244121	0.890764	0.471445
	0.749865	0.102745	0.931796	0.0375335
	0.0870305	0.591754	0.712195	0.00365164
	0.803554	0.662746	0.508217	0.00277491
	0.897936	0.38136	0.0349159	0.00345256
	0.128699	0.50291	0.295208	0.00891281
	0.0237117	0.335562	0.0762915	0.00334569
	0.10295	0.486373	0.569916	0.00630359
	0.0731824	0.401862	0.0381158	0.00249246
	0.00741415	0.594759	0.00856493	0.0056169
	0.409307	0.268154	0.093291	0.00734313
	0.852401	0.361801	0.0625205	0.00580421
	0.72659	0.00120908	0.0264486	0.00416318
	0.581823	0.00719474	0.0127378	0.00579326
	0.682006	0.00476805	0.0429173	0.0084047
	0.236837	3.13e-05	0.138445	0.010002
	0.852294	0.834497	0.169965	5.59e-06
	0.288704	0.90609	0.0447638	1.47e-06
	0.47557	0.0134095	0.267285	2.27e-06
	0.38564	0.887442	0.241837	1.66e-06
	0.0476477	0.885897	0.0317446	5.47e-06
	0.152015	0.367511	0.0408956	3.75e-06
	0.364143	0.581414	0.0629504	2.55e-06
	0.479884	0.697208	0.0370179	5.74e-06
	0.993188	0.697741	0.0660938	0.0216267
	0.662153	0.90421	0.110895	0.0152126
	0.513777	0.918244	0.0656497	0.0128963
	0.432489	0.609938	0.627486	0.00662312
	0.586474	0.90792	0.891324	0.0212266
	0.392249	0.825149	0.890957	0.0445284
	0.000645	0.280516	0.961004	0.0137914
	0.00582637	0.82193	0.700938	0.00410738
	0.0235898	0.597522	0.908867	0.0198222
	0.0356499	0.914373	0.957964	0.0335131
	0.89061	0.557215	0.881108	0.0814393
	0.932429	0.122344	0.923944	7.9e-05
	0.0503654	0.492771	0.791871	0.000131
	0.0422792	0.0102695	0.807448	0.00148294
	0.0271366	0.0564052	0.763596	0.000141
	0.0133034	0.160918	0.211189	3.87e-05
	0.0558813	0.0399048	0.834605	0.0106818
	0.876271	0.140446	0.0344982	0.0153701
	0.545761	0.100961	0.467834	0.0545865
	0.842616	0.111794	0.425188	0.16673
	0.221646	0.160672	0.00135461	0.00775435
	0.246461	0.0778663	0.383446	0.109274
	0.00878191	0.0614304	0.00473305	0.112917
	0.00889209	0.0852337	0.00998886	0.103527
	0.00565752	0.0470996	0.160013	0.193574
	0.923488	0.0341874	0.101055	0.268099
	0.660936	0.105888	0.188907	0.345711
	0.552977	0.12597	0.00290492	0.397394
	0.252789	0.159434	0.00367918	0.399856
	0.44777	0.117427	0.00213315	0.769399
	0.21106	0.0740862	0.00535726	0.677791
	0.0220164	0.0571864	0.929339	0.487032
	0.676108	0.0543299	0.855119	0.144264
	0.153935	0.101904	0.366953	0.00613588
	0.032735	0.048589	0.63296	0.00664101
	0.0506987	0.520605	0.438474	0.0250428
	0.0613144	0.713562	0.0370128	0.0303394
	0.593384	0.843635	0.01619	0.00762328
	0.108114	0.0674554	0.0520983	0.54823
	0.580089	0.47298	0.0113462	0.0480615
	0.926011	0.952536	0.00718552	0.74182
	0.129638	0.806423	0.00480452	0.0675454
	0.0524052	0.373883	0.0231609	0.149192
	0.160677	0.505457	0.363572	0.111775
	0.072124	0.334219	0.519381	0.0384587
	0.0663362	0.411874	0.518668	0.228035
	0.0432706	0.116232	0.0918208	0.12527
	0.0156916	0.0482628	0.98678	0.175128
	0.015446	0.319541	0.963981	0.0378517
	0.0125507	0.0556087	0.933359	0.223428
	0.472664	0.0869327	0.709646	0.0991545
	0.436549	0.0251753	0.653236	0.00984141
	0.269697	0.0262749	0.625425	0.248695
	0.193804	0.12417	0.590378	0.262615
	0.145962	0.0854915	0.951477	0.142567
	0.146005	0.364686	0.177963	0.156738
	0.307482	0.22748	0.874278	0.238132
	0.680951	0.121344	0.63038	0.0152068
	0.30995	0.250525	0.396155	0.00422838
	0.547468	0.200604	0.271107	0.10872
	0.00042	0.209445	0.0520877	0.100756
	0.00283647	0.0358469	0.41054	0.0350153
	0.00246458	0.439257	0.723293	0.0622064
	0.00684503	0.272634	0.306563	0.0951156
	0.000134	0.842082	0.353879	0.0383339
	0.183601	0.912442	0.531026	0.0856709
	0.650329	0.514528	0.220544	0.109692
	0.515788	0.454339	0.528741	0.104721
	0.0937992	0.0798465	0.0657535	0.0983669
	0.38852	0.192425	0.102129	0.0072468
	0.0290426	0.279646	0.0804789	0.0711501
	0.0265207	0.394455	0.143762	0.00997589
	0.0209618	0.239628	0.128186	0.0824698
	0.179697	0.11791	0.133834	0.0681439
	0.705217	0.602516	0.144263	0.0487342
	0.486438	0.614009	0.104588	0.0555497
	0.00188227	0.0369518	0.0164532	0.111617
	0.00126304	0.0128333	0.0138319	0.0751672
	0.368752	0.00107519	0.0164006	0.0372557
	0.669902	0.2257	0.0087424	0.00762484
	0.581434	0.380024	0.00784676	0.253086
	0.303971	0.419016	0.0121888	0.0610109
	0.110304	0.418823	0.0121046	0.746521
	0.122451	0.315617	0.0184585	0.409075
	0.0624195	0.216139	0.00274173	0.1127
	0.110316	0.230288	0.0150072	0.720826
	0.125954	0.3929	0.00906183	0.56458
	0.047087	0.36482	0.0159207	0.672256
	0.112171	0.252878	0.0111947	0.00436243
	0.00505707	0.39526	0.00268985	0.0402349
	0.084874	0.234216	0.221676	0.00233413
	0.0343034	0.27399	0.222113	0.0056476
	0.178277	0.343095	0.00203254	0.00455547
	0.000583	0.00412594	0.00275038	0.00246508
	0.00111159	0.0445237	0.294721	0.00247524
	0.114011	0.0103988	0.651763	0.00207847
	0.630423	0.0607085	0.155822	0.00433965
	0.00169575	0.0264486	0.319188	0.003514
	0.615213	0.0207045	0.252856	0.00909195
	0.503476	0.0129923	0.3614	0.00426191
	0.911145	0.0238391	0.197778	0.00422252
	0.964355	0.000125	0.133574	0.00215175
	0.93821	0.998557	0.802368	0.00870526
	0.750471	0.299862	0.77459	0.0070686
	0.892745	0.118229	0.5113	0.0117015
	0.452498	0.0704399	0.272813	0.0121543
	0.0749824	0.0301005	0.123654	0.00473316
	0.757012	0.213334	0.0548028	0.00639665
	0.523619	0.159224	0.279231	0.00678363
	0.410243	0.0663067	0.24634	0.00994024
	0.745586	0.805362	0.0111291	0.010149
	0.719615	0.305213	0.0910114	0.00902051
	0.76578	0.308234	0.177206	0.00933237
	0.887624	0.0486489	0.0773157	0.00929385
	0.55872	0.36455	0.0897827	0.0052987
	0.828121	0.309441	0.344199	0.00642456
	0.283869	0.192158	0.395999	0.00590796
	0.000157	0.0624685	0.728577	0.00836724
	1.89e-05	0.194238	0.77811	0.00939792
	0.00882719	0.110233	0.558464	0.00596167
	0.761191	0.149044	0.960005	0.0069686
	0.84347	0.0449789	0.641209	0.00919059
	0.831756	0.509244	0.458581	0.00488485
	0.0348256	0.00207453	0.447228	0.00419267
	0.00192088	0.0017507	0.128504	0.00678917
	0.644954	0.0060304	0.0666135	0.00709978
	0.0291949	0.00358862	0.0376777	0.00689132
	0.0120148	0.00572649	0.448517	0.00335152
	0.0384125	0.787976	0.642837	0.00890183
	0.147787	0.378791	0.00481505	0.00792202
	0.0295863	0.744996	0.671101	0.0071638
	0.0765697	0.0128696	0.455391	0.00783941
	0.149037	0.420221	0.777118	0.00691211
	0.0361749	0.424123	0.098788	0.00671036
	0.136354	0.343032	0.756621	0.00934407
	0.129428	0.290705	0.776704	0.0103525
	0.0436698	0.269751	0.42074	0.00730445
	0.0237468	0.407002	0.547158	0.00307444
	0.157725	0.285	0.339717	0.00695393
	0.022371	0.205401	0.476083	0.00815608
	0.44007	0.325479	0.553586	0.00687258
	0.403011	0.243782	0.367429	0.00827963
	0.727361	0.2511	0.153056	0.00237707
	0.910203	0.730718	0.0935235	0.00680869
	0.236731	0.795373	0.161864	0.00178745
	0.336361	0.616759	0.442496	0.00199573
	0.302786	0.973456	0.227795	0.0150668
	0.339192	0.959057	0.342536	0.00509747
	0.263839	0.830489	0.395653	0.0022834
	0.237069	0.616814	0.418357	0.0109859
	0.00509972	0.0800715	0.235175	0.00352935
	0.00859198	0.256194	0.189633	0.00598408
	0.545708	0.525542	0.399034	0.0034639
	0.393068	0.307621	0.297896	0.00533452
	0.0700665	0.0700003	0.262286	0.00528085
	0.896174	0.420878	0.258184	0.0015285
	0.134018	0.119369	0.325236	0.00350808
	0.603475	0.457977	0.721758	0.00477161
	0.478957	0.122065	0.971855	0.00127756
	0.727635	0.0240488	0.320469	0.0132493
	0.443841	0.0873714	0.062434	0.00330371
	0.00832379	0.0152804	0.0163189	0.00275545
	0.0800067	0.269238	0.0937587	0.00539963
	0.0183135	0.0227471	0.0504619	0.00981788
	0.240108	0.469196	0.032446	0.111913
	0.117873	0.667588	0.109988	0.0873339
	0.0703203	0.169693	0.488585	0.128955
	0.247853	0.411784	0.198894	0.187392
	0.00413817	0.754653	0.242149	0.231365
	0.0436797	0.621905	0.247821	0.00904042
	0.0188029	0.0420922	0.0538373	0.0729479
	0.0232044	0.956953	0.0651819	0.130074
	0.0187428	0.398606	0.154368	0.0256243
	0.0298424	0.833205	0.0552364	0.144133
	0.0260979	0.72448	0.452501	0.0385299
	0.81318	0.759417	0.430472	0.0462876
	0.769779	0.736325	0.167725	0.0161598
	0.773112	0.587838	0.77888	0.0839805
	0.884637	0.692871	0.754815	0.0744767
	0.320145	0.978903	0.203888	0.0214428
	0.305975	0.9072	0.551492	0.0003
	0.276676	0.657836	0.710578	0.030359
	0.198415	0.988654	0.992357	0.00022318
	0.0274171	0.461784	0.000115	0.388036
	0.0181621	0.839561	0.00673286	0.0817358
	0.0173446	0.780961	0.194895	0.0130619
	0.0129891	0.566987	0.0447362	0.0147785
	0.114737	0.252508	0.26357	0.0359049
	0.5884	0.395324	0.115066	0.259573
	0.302369	0.211547	0.138854	0.0156677
	0.25626	0.857352	0.221747	0.000175
	0.020051	0.846083	0.174257	0.00238172
	0.61624	0.877014	0.20405	0.00154585
	0.20466	0.321067	0.0102561	0.00118476
	0.0782541	0.510239	0.632692	0.00111236
	0.0108707	0.155141	0.226549	0.198247
	0.0886319	0.866024	0.247676	0.221085
	0.143074	0.848693	0.153252	0.158385
	0.135817	0.834703	0.0214335	0.566697
	0.0495627	0.651978	0.0132448	0.226818
	0.0382181	0.340426	0.00924885	0.00436953
	0.124091	0.556138	0.00132783	0.0391836
	0.136211	0.496019	0.00226546	0.0239187
	0.129278	0.532039	0.00203124	0.0478056
	0.197211	0.00523999	0.00212442	0.0665064
	0.324154	0.15246	0.00189355	0.0283977
	0.383593	0.0522053	0.390199	0.0419829
	0.357999	0.0298906	0.900497	0.0157155
	0.240688	0.000716	0.688871	0.0332447
	0.985286	0.727308	0.292135	0.0394319
	0.892238	0.682629	0.0865228	0.0365426
	0.783573	0.177539	0.68204	0.0675563
	0.110231	0.0744385	0.210279	0.020263
	0.0920263	0.987297	0.101082	0.00838373
	0.101638	0.85165	0.38687	0.0524339
	0.362414	0.272278	0.289183	0.0434072
	0.310525	0.454712	0.225951	0.0546324
	0.000917	0.173987	0.690794	0.000843
	0.0250754	0.718454	0.24879	0.000935
	0.0383987	0.276609	0.0704093	0.00144993
	0.0890064	0.0119627	0.579714	0.000272
	0.083671	0.0692304	0.00583473	0.00049
	0.0200287	0.0383852	0.00346215	0.00176594
	9.65e-05	0.107179	3.22e-05	0.00141462
	0.0344974	0.753197	0.195521	0.00054
	0.0628762	0.452731	0.189024	0.00169124
	0.142053	0.519911	0.0732711	0.00194867
	0.163243	0.587309	0.101209	0.00203159
	0.0486867	0.673525	0.0266918	0.00152722
	0.15166	0.763771	0.0450991	0.000842
	0.00191815	0.412738	0.0375225	0.000504
	0.896826	0.535304	0.0606374	0.00150815
	0.710013	0.358331	0.187932	0.0734329
	0.752465	0.216621	0.0527756	0.00704171
	0.786356	0.478009	0.0197311	0.0651693
	0.888698	0.27572	0.044311	0.0488671
	0.0700183	0.468451	0.102635	0.0228545
	0.678031	0.439507	0.15327	0.22135
	0.891751	0.480768	0.000906	0.01252
	0.784193	0.552518	0.00096	0.0134681
	0.746253	0.219983	0.0823958	0.0157682
	0.000993	0.144488	0.0807197	0.0033853
	0.000186	0.0523222	0.432989	0.0106221
	0.00141273	0.430066	0.317708	0.0103115
	0.000144	0.418803	0.68443	0.00310291
	0.000439	0.026779	0.583315	0.00830318
	0.000912	0.155597	0.494168	0.00358925
	0.035896	0.0493264	0.43002	0.0081065
	0.0295886	0.0487163	0.316939	0.0129882
	0.0780011	0.0408373	0.444594	0.0151363
	0.080566	0.0180871	0.0151753	0.0143204
	0.0356237	0.0493607	0.0255274	0.0141725
	0.0465958	0.0387492	0.45908	0.014773
	0.073184	0.0339531	0.281063	0.0156259
	0.331607	0.0422655	0.434184	0.0108059
	0.903252	0.065462	0.272501	0.0134174
	0.0171853	0.0637308	0.0764863	0.010701
	0.453785	0.0733252	0.0910157	0.00791812
	0.318021	0.0445914	0.0452114	0.00118495
	0.140443	0.0606882	0.111495	0.00383539
	0.655011	0.045657	0.121301	0.0030788
	0.961829	0.0750571	0.103002	0.0155794
	0.227849	0.0553408	0.381186	0.00124103
	0.223953	0.105917	0.776698	0.011876
	0.537135	0.083691	0.0535728	0.451316
	0.698291	0.296766	0.00147711	0.0411487
	0.197063	0.137962	0.160598	0.125826
	0.0220941	0.743394	0.786606	0.206539
	0.609732	0.0478417	0.755789	0.277667
	0.886833	0.00754385	0.502428	0.148631
	0.431894	0.2926	0.443954	0.267238
	0.052155	0.0872688	0.184843	0.0258342
	0.109264	0.09938	0.700435	0.0389707
	0.664374	0.130179	0.469544	0.0164233
	0.283894	0.102044	0.471186	0.0011909
	0.227475	0.0163969	0.124572	0.000823
	0.222756	0.32908	0.0865486	0.0251155
	0.00177434	0.068509	0.0760692	0.155932
	0.00651066	0.342508	0.0673017	0.0694265
	0.000762	0.000751	0.0545133	3.13e-06
	0.00935832	0.629491	0.181006	1.19e-05
	0.00753055	0.230545	0.175414	9.79e-06
	0.00686603	0.764125	0.249122	0.432029
	0.144383	0.282925	0.714717	0.0125496
	0.992652	0.735728	0.412358	0.0266177
	0.661209	0.154337	0.644768	0.0293506
	0.590755	0.546736	0.0690114	0.027212
	0.955242	0.0134729	0.763572	0.2201
	0.569052	0.187556	0.018153	0.351163
	0.797845	0.0619831	0.411073	0.303879
	0.997856	0.784559	0.651994	0.177506
	0.273753	0.529019	0.0698086	0.200138
	0.921931	0.887403	0.354552	0.606917
	0.580861	0.886667	0.000576	0.0190013
	0.135518	0.692046	0.000508	0.0208476
	0.206523	0.208286	0.0379392	0.0116507
	0.122942	0.197029	0.0380224	0.0177995
	0.0429501	0.560278	0.0429892	0.0112206
	0.273142	0.773413	0.184894	0.0184175
	0.0364366	0.953478	0.0453156	0.0217343
	0.129911	0.609824	0.80977	0.0372813
	0.228607	0.515202	0.00309601	0.0316736
	0.953657	0.308434	0.0712864	0.287091
	0.171434	0.834052	0.207554	0.0108445
	0.295978	0.0446186	0.156475	0.00394327
	0.206406	0.0615631	0.0336441	0.00286868
	0.68494	0.0687719	0.0815062	0.00373717
	0.497688	0.0104965	0.435435	0.0108344
	0.516082	0.0208172	0.381651	0.00199311
	0.518149	0.0168031	0.686261	0.010888
	0.608371	0.031438	0.879201	0.0106795
	0.750152	0.157079	0.235925	9.51e-05
	0.784115	0.0857565	0.815841	0.00022
	0.514911	0.0689981	0.661549	0.000147
	0.192642	0.0214053	0.0676588	0.0185599
	0.00837561	0.0991287	0.265653	0.402493
	0.213184	0.0722808	0.0999348	0.0441008
	0.191223	0.0357762	0.202484	0.131431
	0.0974205	0.0408456	0.125321	0.00387405
	0.0316896	0.0550233	0.0619448	0.245001
	0.109749	0.0768901	0.176236	0.633587
	0.782972	0.041965	0.112011	0.223868
	0.620775	0.154826	0.12096	0.8011
	0.55365	0.137025	0.0463058	0.525913
	0.0486617	0.0536794	0.0552715	0.446541
	0.684551	0.0504368	0.000457	0.849063
	0.039571	0.0101591	9.46e-06	0.322506
	0.476304	0.0305266	2.63e-06	0.184781
	0.00442239	0.12687	3.19e-06	0.421158
	0.207382	0.0908475	8.82e-06	0.754074
	0.377185	0.119126	7.72e-06	0.129426
	0.254954	0.101431	4.34e-06	0.279003
	0.225548	0.0536327	1.62e-06	0.583737
	0.339471	0.0136934	8.14e-06	0.687773
	0.3452	0.0320334	8.8e-06	0.0775853
	0.539937	0.137052	5.42e-06	0.0426099
	0.198268	0.0344402	1.71e-06	0.0886948
	0.663914	0.127141	8.86e-06	0.108894
	0.643156	0.11538	6.45e-06	0.0810089
	0.421407	0.0998464	5.81e-06	0.0871255
	0.903507	0.100748	5.44e-06	0.0220957
	0.26223	0.083346	8.95e-06	0.0340891
	0.377957	0.110698	5.39e-06	0.152549
	0.256946	0.0626924	4.68e-07	0.0496456
	0.374947	0.130489	1.06e-05	0.121963
	0.880426	0.123053	8.64e-06	0.0780051
	0.701539	0.0803358	0.063728	0.0771917
	0.999099	0.117603	0.098307	0.0846881
	0.605262	0.326957	0.29212	0.0127282
	0.44105	0.0621989	0.189072	0.0392244
	0.611524	0.112434	0.668855	0.0549273
	0.491739	0.00758062	0.105198	0.0728032
	0.973123	0.120998	0.714715	0.0710487
	0.880399	0.4619	0.0982942	0.0562352
	0.749191	0.000555	0.116104	0.0675532
	0.0610971	0.490274	0.00454704	0.0531673
	0.317617	0.542175	0.0222036	0.0894431
	0.141314	0.385114	0.0644886	0.0973495
	0.0678378	0.519839	0.0126532	0.0652881
	0.0819985	0.0495905	0.010329	0.0936632
	0.263804	0.0057903	0.000394	0.0828694
	0.329405	0.0451546	0.342388	0.0295345
	0.418475	0.0316134	0.216787	0.0511667
	0.189416	0.0764342	0.846655	0.0793925
	0.377122	0.261646	0.0706884	0.0952298
	0.161752	0.149007	0.0513807	0.0923338
	0.875571	0.285999	0.0642342	0.04454
	0.0404915	0.0541079	0.0653541	0.0300068
	0.793067	0.660259	0.0309274	0.0151974
	0.997578	0.439769	0.642915	0.262724
	0.817473	0.225187	0.0979064	0.2413
	0.0321534	0.639148	0.0444282	0.463274
	0.573055	0.953033	0.0513731	0.728786
	0.00081	0.426218	0.0636812	0.709069
	0.452265	0.408826	0.278225	0.500043
	0.554845	0.335656	0.999968	0.936994
	0.791609	0.112864	0.693466	0.959407
	0.580052	0.438167	0.879722	0.827108
	0.344281	0.301842	0.613336	0.720194
	0.26153	0.0726584	0.48468	0.731797
	0.718766	0.533804	0.589578	0.639912
	0.445976	0.136458	0.980222	0.0743983
	0.866915	0.467922	0.371242	0.0633873
	0.435357	0.481798	0.40421	0.465546
	0.685437	0.127864	0.963852	0.339152
	0.942916	0.0956082	0.280802	0.0296122
	0.188274	0.0157396	0.851806	0.0331745
	0.975673	0.487533	0.240207	0.175965
	0.375571	0.847959	0.35197	0.25596
	0.501679	0.586114	0.862079	0.124293
	0.0553029	0.57188	0.382749	0.0370246
	0.00289639	0.659002	0.590952	0.389631
	0.00243428	0.803652	0.54149	0.288307
	0.0153951	0.760771	0.782707	0.302458
	0.0150189	0.978184	0.306406	0.254751
	0.00497159	0.916838	0.0677934	0.124187
	0.000546	0.975559	0.0314428	0.177919
	0.0131424	0.10737	0.477278	0.260764
	0.801445	0.0215222	0.00533036	0.0690653
	0.510238	0.0337486	0.0962314	0.0487946
	0.609847	0.0330651	0.0749655	0.0536157
	0.961263	0.397922	0.0442084	0.121466
	0.924731	0.443167	0.876361	0.121052
	0.41571	0.384172	0.233269	0.187762
	0.222108	0.751988	0.375902	0.0775572
	0.400396	0.84241	0.301959	0.141829
	0.284523	0.933972	0.740706	0.197347
	0.275437	0.347055	0.49052	0.125069
	0.0555926	0.532878	0.333681	0.21494
	0.0206543	0.688941	0.0664007	0.197994
	0.220206	0.950294	0.11913	0.0948496
	0.1321	0.805276	0.391894	0.230463
	0.976802	0.359244	0.111508	0.374035
	0.102786	0.940782	0.376949	0.253378
	0.0288944	0.719074	0.0846123	0.281289
	0.0105566	0.872721	0.20419	0.322906
	0.00454679	0.911199	0.0827522	0.336173
	0.00614924	0.805981	0.252449	0.315867
	0.0206634	0.734323	0.299956	0.315137
	0.145613	0.612437	0.133688	0.0208161
	0.0714917	0.678128	0.119037	0.0401953
	0.0337696	0.537199	0.000175	0.0153284
	0.255368	0.840619	0.000436	0.0311392
	0.541879	0.9142	0.000205	0.00941471
	0.560725	0.928395	0.000443	0.0367581
	0.564452	0.000628	0.115383	0.034479
	0.937239	0.000731	0.479174	0.0295979
	0.826957	0.282945	0.154461	0.0344891
	0.415256	0.734033	0.447269	0.025082
	0.844701	0.012454	0.542053	0.0397575
	0.123297	0.385929	0.644417	0.0683041
	0.0731421	0.779648	0.275842	0.0338022
	0.0764101	0.716704	0.265834	0.00729411
	0.0579445	0.113031	0.199955	0.0284991
	0.0585098	0.0278087	0.00666056	0.0192357
	0.587328	0.448361	0.00251677	0.00147229
	0.593588	0.256293	0.196543	0.00486039
	0.596132	0.541764	0.236548	0.0122767
	0.584575	0.602292	0.167944	0.0106914
	0.503971	0.583753	0.0917218	0.00787427
	0.566251	0.654007	0.141613	0.00822238
	0.557127	0.0217179	0.0431824	0.00277605
	0.45275	0.0479045	0.239136	0.0301708
	0.6234	0.0529919	0.0430152	0.0139318
	0.580257	0.069572	0.0103209	0.159509
	0.228726	0.147999	0.00382959	0.297736
	0.502634	0.160365	0.0201315	0.270069
	0.60777	0.269595	0.0199908	0.337338
	0.585032	0.752266	0.0302598	0.280198
	0.382624	0.0553455	0.029925	0.351823
	0.72177	0.0604732	0.0365646	0.423825
	0.492107	0.133268	0.0908211	0.00156508
	0.573351	0.790627	0.0167676	0.00113118
	0.433695	0.100663	0.0210471	0.0670317
	0.525604	0.817845	0.0221333	0.0349199
	0.00033	0.0137698	0.0229961	0.00724642
	0.082827	0.00638268	0.334222	0.0463249
	0.10656	0.00363581	0.849484	0.0195414
	0.128671	0.00190122	0.575863	0.0682157
	0.103069	0.0107119	0.901572	0.0162647
	0.1556	0.0132311	0.00948508	0.000894
	0.053352	0.0269641	0.00609828	0.00184915
	0.0421541	0.0398406	0.0120994	0.00521374
	0.117252	0.0039048	0.00604181	0.00242295
	0.0365055	0.0068768	0.00789838	0.00220739
	0.134553	0.00580217	0.00905732	0.00351659
	0.143914	0.020903	0.00144654	0.00461936
	0.140626	0.0262639	0.00237988	0.00454344
	0.144796	0.0119632	0.0034342	0.00209763
	0.0600815	0.023567	0.0147921	0.00524691
	0.126434	0.0261306	0.0132369	0.00407028
	0.0834507	0.00450385	0.00718501	0.00356958
	0.946313	0.00751324	0.00385921	0.00240199
	0.91628	0.00294699	0.0134498	0.00398503
	0.954734	0.0217831	0.832817	0.00276909
	0.208419	0.0230959	0.705241	0.00392109
	0.964854	0.00842844	0.000354	0.00479272
	0.900443	0.204555	0.00945041	0.0051746
	0.306589	0.329558	0.786121	0.00459721
	0.135143	0.0656504	0.296987	0.00486866
	0.48956	0.0803641	0.455781	0.00491889
	0.531441	0.224839	0.936909	0.00472959
	0.0978893	0.12116	0.605944	0.00188304
	0.0867916	0.109485	0.605019	0.00505273
	0.532621	0.164909	0.919901	0.00405952
	0.0662222	0.295687	0.14746	0.00432297
	0.831921	0.104949	0.172674	0.0032033
	0.244399	0.280886	0.611155	0.0050028
	0.280702	0.173205	0.961213	0.00244328
	0.578849	0.0700139	0.742065	0.00504754
	0.5239	0.230413	0.651262	0.00438884
	0.0102771	0.103022	0.00395828	0.381381
	0.0136092	0.242742	0.00115513	0.0929679
	0.0172188	0.0953693	0.361061	0.115689
	0.00990713	0.0904058	0.507339	0.000244
	0.0204532	0.238469	0.298794	0.0123272
	0.0194018	0.278795	0.170887	0.0081243
	0.0206336	0.0849192	0.0982858	0.686948
	0.0114074	0.241785	0.0978813	0.0400298
	0.0204567	0.10622	0.170745	0.265773
	0.0229381	0.154336	0.43961	0.0521293
	0.0128368	0.462761	0.139574	0.00338958
	0.0130841	0.00498138	0.232186	0.00431735
	0.0240381	0.000559	0.00790141	0.0927509
	0.0155802	0.358975	0.00594369	0.0988432
	0.00375846	0.425722	0.00493454	0.150772
	0.0176728	0.414542	0.00602444	0.110559
	0.023253	0.50059	0.00540483	0.11076
	0.00995006	0.429105	0.00540483	0.114318
	0.00319308	0.495536	0.00521309	0.130937
	0.132683	0.548782	0.00521309	0.485721
	0.381665	0.198306	0.855498	0.557866
	0.254482	0.631026	0.679954	0.142938
	0.383429	0.54628	0.869106	0.00165218
	0.259116	0.0754228	0.0116579	0.010726
	0.109123	0.590492	0.0432285	0.0146641
	0.880994	0.801167	0.149613	0.0107761
	0.938413	0.687793	0.152396	0.00753265
	0.620202	0.586624	0.298667	0.00467863
	0.470793	0.426406	0.558475	0.0130089
	0.0142383	0.650669	0.0243215	0.196301
	0.730501	0.715016	0.964548	0.174081
	0.696394	0.709939	0.693602	0.186978
	0.739485	0.647383	0.4469	0.115503
	0.271711	0.732605	0.565936	0.140932
	0.00423847	0.560258	0.184502	0.158972
	0.013918	0.55921	0.419178	0.192767
	0.00577391	0.802575	0.000458	0.0317099
	0.00402472	0.601373	0.823988	0.114398
	0.00351788	0.795332	0.486596	0.0167601
	0.00397337	0.651407	0.672474	0.0324949
	0.00847949	0.382421	0.314793	0.00180852
	0.0072285	0.797459	0.207924	0.942083
	0.00644213	0.454634	0.00851243	0.920819
	0.00129997	0.142793	0.505398	0.896088
	0.0197999	0.316796	0.0323872	0.44
	0.50151	0.0274985	0.0643561	0.466932
	0.536491	0.594016	0.240555	0.613704
	0.944879	0.629996	0.0887263	0.93085
	0.860807	0.716392	0.0051558	0.760746
	0.684863	0.590117	0.0104327	0.761314
	0.699791	0.903261	0.0153006	0.981864
	0.730991	0.944936	0.0680312	0.0023559
	0.198406	0.815	0.444652	0.00139577
	0.0682516	0.673642	0.248019	0.00190614
	0.420595	0.679147	0.00595736	0.00145179
	0.9752	0.551146	0.00347157	0.228187
	0.469753	0.444546	0.0288305	0.00380161
	0.911847	0.483993	0.823864	0.00407281
	0.116718	0.00119628	0.506485	0.0283817
	0.044876	0.0199118	0.535716	0.0122078
	0.0837129	0.0598342	0.708467	0.0764553
	0.0571969	0.301471	0.785509	0.00237398
	0.000497	0.658292	0.608641	0.00370426
	0.00072	0.6	0.697383	0.0128821
	0.000469	0.421275	0.457729	0.00530156
	0.00014	0.444872	0.0128891	0.146477
	0.00186769	0.520483	0.0126618	0.0118466
	0.0014276	0.929478	0.00668	0.0534866
	0.000294	0.582212	0.024477	0.0144783
	0.000669	0.234012	0.0060857	0.110888
	0.00137419	0.0105661	0.00470936	0.0164352
	0.000292	0.0046961	0.85187	0.00438656
	0.000639	0.0168499	0.104942	0.600258
	0.0074968	0.0148579	0.0239597	0.618564
	0.176464	0.00415778	0.224669	0.00320982
	0.661187	0.100694	0.343408	0.499136
	0.63596	0.00354006	0.290683	0.295045
	0.0329339	0.00549083	0.145203	0.264499
	0.0416467	0.0412064	0.159912	0.386482
	0.444832	0.0294237	0.970725	0.0997084
	0.868625	0.391709	0.932745	0.815062
	0.140916	0.180918	0.749374	0.404662
	0.119344	0.212859	0.72288	0.68257
	0.112203	0.616941	0.684663	0.0552052
	0.0193003	0.0130717	0.950492	0.010497
	0.0245537	0.000391	0.0264872	0.259567
	0.0194245	0.00123152	0.498441	0.0105734
	0.00748161	0.0128353		0.304638
	0.0160743	0.0230662		0.531126
	0.0177946	0.00707446		0.649081
	0.00388388	0.00542057		0.388555
	0.0227425	0.00245611		0.455295
	0.0278644	0.00469662		0.138513
	0.0535175	0.0229267		0.493631
	0.00792167	0.682041		0.661849
	0.026337	0.832438		0.023071
	0.38831	0.00752227		0.271347
	0.0085742	0.050189		0.183585
	0.535554	0.863864		0.121854
	0.29069	0.851175		0.149481
	0.23374	0.47188		0.166142
	0.270773	0.31876		0.134896
	0.000253	0.307668		0.163408
	0.000208	0.821108		0.147782
	0.000297	0.655975		0.153119
	8.49e-05	0.423155		0.165947
	0.00085	0.263756		0.138766
	0.00023	0.270702		0.0796896
	0.00107991	0.22321		0.168136
	0.00019	0.735987		0.13666
	0.000272	0.482917		0.145998
	1.56e-05	0.0192644		0.138702
	8.74e-05	0.988408		0.188755
	0.000655	0.894755		0.00428199
	0.000237	0.321772		0.000316
	0.00104293	0.78352		0.00617711
	6.75e-05	0.471606		0.00665843
	0.000175	0.681622		0.00896873
	0.000188	0.80083		0.0101181
	0.000637	0.0115428		0.0117435
	0.000565	0.784803		0.0146094
	0.000113	0.194654		0.00245747
	0.000208	0.0803405		0.00337666
	8.25e-05	0.4254		0.00330957
	0.000289	0.644986		0.00137491
	0.00138233	0.27917		0.00283064
	0.000333	0.227938		0.000694
	0.000479	0.414896		0.00302793
	0.00026	0.433529		0.00860032
	0.00245862	0.0887863		0.000261
	0.0157565	0.412104		0.00124495
	0.00220733	0.183125		0.00490798
	0.0927885	0.0107361		0.00916746
	0.00417016	0.0371937		0.00556385
	0.042099	0.0409825		0.0197961
	0.00959052	0.0378056		0.0153723
	0.0262786	0.0412537		0.0340296
	0.00435901	0.0350331		0.013658
	0.00741912	0.0188846		0.0284136
	0.0113291	0.0414581		0.252551
	0.00453739	0.0417911		0.445744
	0.00581884	0.0107548		0.0916913
	0.0373703	0.031375		0.550973
	0.0285586	0.017134		0.632211
	0.713175	0.0282639		0.644843
	0.703792	0.0153638		0.00662478
	0.5483	0.0280203		0.0373092
	0.762222	0.0257803		0.000341
	0.710328	0.0863319		0.030184
	0.000156	0.231202		0.0171319
	0.000331	0.320089		0.0215672
	0.475804	0.0669382		0.0536791
	0.415534	0.0308055		0.0783255
	0.488473	0.455482		0.00358934
	0.12582	0.248201		0.0157478
	0.203754	0.652545		0.0741528
	0.0997377	0.113579		0.0824689
	0.0213176	0.0190911		0.0667255
	0.0709555	0.0817845		0.0499619
	0.784716	0.910001		0.149281
	0.839722	0.811808		0.00433288
	0.465009	0.598708		0.252712
	0.818077	0.387692		0.0338913
	0.903719	0.362793		0.0108886
	0.39641	0.0145209		0.00643343
	0.24389	0.224918		0.0017314
	0.237128	0.101931		0.00105173
	0.222965	0.283877		0.0101911
	0.370588	0.315973		0.00369622
	0.000582	0.18432		0.00838471
	0.00109044	0.257426		0.00263737
	0.0263985	0.365199		0.235943
	0.0234572	0.309972		0.243503
	0.0255912	0.0381786		0.0245108
	0.0099165	0.114991		0.148041
	0.0209667	0.339265		0.146553
	0.00827491	0.0433915		0.345026
	0.0170708	0.12972		0.152654
	0.512025	0.017962		0.121961
	0.454877	0.182747		0.0830554
	0.806778	0.0336832		0.122227
	0.359365	0.503673		0.0736072
	0.320356	0.56514		0.00247943
	0.974084	0.0026199		0.00320268
	0.500512	0.715752		0.480223
	0.897917	0.58943		0.20089
	0.922866	0.10525		0.236398
	0.852046	0.455419		0.0573373
	0.0622908	0.0757231		0.393882
	0.185774	0.194832		0.2773
	0.00771687	0.227152		0.000517
	0.360789	0.297663		0.00740167
	0.129829	0.14965		0.00183843
	0.37365	0.221868		0.0112551
	0.843166	0.186788		0.00802588
	0.646527	0.300537		0.0112835
	0.961499	0.142354		0.0109146
	0.946839	0.225254		0.855939
	0.895637	0.0478934		0.583945
	0.979219	0.0146257		0.27043
	0.878343	0.0334507		0.201077
	0.915991	0.07687		0.0926521
	0.492573	0.0468396		0.102993
	0.466736	0.545935		0.00469581
	0.688912	0.756975		0.00812537
	0.897644	0.429567		0.00454701
	0.921116	0.530538		0.0330205
	0.682457	0.196698		0.00579206
	0.00554972	0.474954		0.0081326
	0.00230774	0.891323		0.00511031
	0.00714065	0.759335		0.00680294
	0.00916807	0.95894		0.00800031
	0.168579	0.324979		0.00696736
	0.518257	0.685212		0.00536028
	0.0216227	0.802087		0.0084488
	0.0752112	0.0177913		0.469079
	0.119453	0.340396		0.0321282
	0.0913817	0.897231		0.0207831
	0.159335	0.6694		0.443399
	0.0205579	0.511292		0.923149
	0.0203662	0.631373		0.129997
	0.0282256	0.801355		0.664347
	0.0328638	0.502554		0.465401
	0.0106995	0.478925		0.341918
	0.0253121	0.214992		0.106267
	0.0296424	0.394841		0.599382
	0.0138215	0.384523		0.67088
	0.0396004	0.0979542		0.277572
	0.006182	0.0967123		0.789138
	0.0219631	0.769626		0.216763
	0.0221048	0.991319		0.484806
	0.164857	0.683869		0.101705
	0.415146	0.910621		0.347473
	0.45266	0.697679		0.638377
	0.0471639	0.360635		0.745358
	0.0372141	0.5356		0.760285
	0.300667	0.958953		0.354444
	0.0140873	0.831604		0.206491
	0.112607	0.183906		0.401765
	0.234734	0.00905284		0.803545
	0.797165	0.00824627		0.377268
	0.542093	0.324607		0.430167
	0.55838	0.66544		0.333503
	0.626636	0.0606		0.642966
	0.493716	0.0359899		0.809791
	0.976488	0.157754		0.654363
	0.844686	0.0742226		0.0814704
	0.824439	0.0524805		0.294298
	0.307948	0.0444694		0.532335
	0.782429	0.727665		0.398988
	0.73645	0.841426		0.518637
	0.748549	0.255937		0.561139
	0.0722325	0.357889		0.00408878
	0.608799	0.116394		0.341121
	0.989231	0.19456		0.500255
	0.884753	0.0435524		0.426923
	0.536851	0.0365588		0.431619
	0.379405	0.686344		0.361298
	0.401915	0.450185		0.421718
	0.915286	0.350209		0.536358
	0.707768	0.00638961		0.453785
	0.799459	0.189731		0.345439
	0.179697	0.253051		0.0547976
	0.747441	0.840042		0.383573
	0.714497	0.752096		0.492427
	0.0339793	0.283354		0.359771
	0.521672	0.780101		0.55937
	0.0160105	0.949299		0.724983
	0.581994	0.542844		0.429247
	0.0122873	0.340246		0.616579
	0.00847499	0.44459		0.570102
	0.0321472	0.934055		0.510948
	0.0378688	0.00894069		0.545988
	0.0553634	0.00627725		0.298527
	0.0387108	0.00585511		0.356589
	0.0539219	0.0022392		0.0597499
	0.0894463	0.00338164		0.194157
	0.0314705	0.0059388		0.911788
	0.0593083	0.00531384		0.628394
	0.0188438	0.0627223		0.0082098
	0.0652129	0.910713		0.501948
	0.0100892	0.164493		0.213973
	0.0032868	0.032544		0.0247585
	0.767624	0.377022		0.78376
	0.998912	0.294604		0.0133598
	0.864254	0.206439		0.160972
	0.774904	0.155524		0.711433
	0.155795	0.112838		0.646578
	0.781147	0.125844		0.162083
	0.36341	0.0303696		0.310917
	0.203526	0.449636		0.290948
	0.43369	0.534806		0.30992
	0.686396	0.00147565		0.32843
	0.374277	0.00082		0.237411
	0.18475	0.000514		0.182286
	0.0385923	0.000952		0.0976889
	0.0038355	0.00223629		0.103343
	0.296047	0.00173772		0.0942335
	0.0307505	0.00153208		0.040194
	0.147046	0.0826868		0.145753
	0.000322	0.208938		0.272909
	0.00150307	0.460407		0.16125
	0.00785573	0.016577		0.113535
	0.0100899	0.298394		0.135313
	0.0111783	0.340579		0.13106
	0.00610206	0.644564		0.102193
	0.00683968	0.674306		0.111496
	0.0118196	0.795062		0.00255151
	0.0112224	0.865631		0.0150198
	0.111343	0.648546		0.09229
	0.126532	0.446118		0.121637
	0.0769037	0.432911		0.165586
	0.00791158	0.59445		0.0597199
	0.0419805	0.48843		0.0704247
	0.0116171	0.051352		0.0826751
	0.44232	0.101144		0.232913
	0.476779	0.498689		0.0277358
	0.400997	0.352362		0.419302
	0.244351	0.0996344		0.0628054
	0.00573977	0.0535548		0.00116947
	0.356795	0.497372		0.00475499
	0.200297	0.650435		0.00737715
	0.0171088	0.626187		0.00220025
	0.0153408	0.546558		0.00274576
	0.00199176	0.658423		0.00118565
	0.462645	0.289963		0.00130793
	0.186403	0.657098		1.45e-05
	0.356292	0.596209		0.000117
	0.340899	0.0924416		0.813972
	0.522325	0.385978		0.308993
	0.46121	0.674274		0.512704
	0.0672044	0.39618		0.584923
	0.315872	0.674865		0.203316
	0.459147	0.968055		0.39248
	0.253661	0.221834		0.431048
	0.193069	0.358167		0.444343
	0.189228	0.00052		0.562534
	0.120078	0.00057		0.434419
	0.383534	0.000609		0.331031
	0.100345	0.00142959		0.177251
	0.155889	0.00163277		0.643797
	0.123119	0.000805		0.457739
	0.0261193	0.00169087		0.0902773
	0.0636343	0.00228392		0.555838
	0.0172099	0.0113823		0.225803
	0.0331256	0.000223		0.423157
	0.0501503	0.429532		0.0221673
	0.0602669	0.0640999		0.0505088
	0.00649556	0.114198		0.0391043
	0.0592415	0.218635		0.104439
	0.0621357	0.261109		0.0353531
	0.0581505	0.00211469		0.0423997
	0.0123492	0.000215		0.109052
	0.253117	0.00233485		0.0556567
	0.2361	0.889157		0.0304465
	0.0216869	0.952397		0.167832
	0.176226	0.691556		0.0134007
	0.311283	0.770774		0.244923
	0.0244026	0.898548		0.0955088
	0.38421	0.873704		0.0305182
	0.583961	0.830308		0.101533
	0.4525	0.842471		0.0210249
	0.109014	0.832783		0.0119831
	0.197249	0.398795		0.0457974
	0.139727	0.000219		0.538681
	0.0135364	0.0381212		0.845749
	0.272731	0.840678		0.434866
	0.76916	0.328891		0.0260495
	0.17215	0.361353		0.106524
	0.665084	0.822423		0.188048
	0.552357	0.872828		0.126708
	0.873247	0.534993		0.0421858
	0.0998239	0.555695		0.115227
	0.734145	0.419687		0.0691197
	0.691688	0.618342		0.0322631
	0.692064	0.664231		0.0350847
	0.759384	0.571811		0.0475707
	0.857355	0.685691		0.0637098
	0.868488	0.546908		0.0014141
	0.047349	0.310813		0.00111618
	0.0175555	0.608543		0.00156673
	0.165007	0.353218		0.00246669
	0.00751927	0.216486		0.365783
	0.00408147	0.506749		0.0507543
	0.0329331	0.00966331		0.0523508
	0.00636964	0.764271		0.0148592
	0.0743079	0.503774		0.0808256
	0.00265188	0.961195		0.0816593
	0.0338556	0.915262		0.33794
	0.088324	0.978452		0.00398039
	0.00407945	0.981407		0.753633
	0.117753	0.974695		0.00106949
	0.0102842	0.931503		0.0241512
	0.00884761	0.937566		0.379941
	0.0188153	0.921238		0.0831008
	0.0203536	0.843651		0.281327
	0.000761	0.748331		0.0199433
	0.360363	0.912627		0.169141
	0.360363	0.803021		0.20357
	0.261468	0.864369		0.125517
	0.261468	0.993438		0.538123
	0.125063	0.832073		0.0997789
	0.258364	0.996715		0.967979
	0.646174	0.997266		0.0151508
	0.910694	0.416275		0.0131277
	0.391917	0.907183		0.706212
	0.0729	0.930103		0.853386
	0.833609	0.725457		0.699189
	0.040462	0.655036		0.231664
	0.11635	0.999553		0.922688
	0.0517817	0.928158		0.636474
	0.928151	0.96632		0.948786
	0.569654	0.808521		0.672932
	0.442001	0.0621037		0.718941
	0.031333	0.564591		0.895062
	0.967574	0.110948		0.675629
	0.00204748	0.136851		0.492378
	0.0116605	0.17202		0.346926
	0.00797294	0.156345		0.121959
	0.00110036	0.185628		0.0689207
	0.0169077	0.182036		0.00992013
	0.00175342	0.191047		0.0132397
	0.0129972	0.0101776		0.00770868
	0.0312713	0.047994		0.00345109
	0.00799847	0.109001		0.12547
	0.00981438	0.021238		0.308638
	0.19143	0.0556229		0.338951
	0.000147	0.0385169		0.227804
	0.186916	0.0456042		0.238145
	0.00114086	0.0869338		0.00906121
	0.0562062	0.440583		0.0102905
	0.763049	0.0169359		0.0122667
	0.0102418	0.0133335		0.0124746
	0.026394	0.0141393		0.0129578
	0.145944	0.0112445		0.0155126
	0.00287891	0.0122773		0.0055056
	0.00499232	0.954001		0.0135065
	0.0721635	0.0136221		0.00922158
	0.0359224	0.00519891		0.0131845
	0.0965439	0.0882084		0.0166783
	0.0968844	0.00461485		0.112834
	0.0878204	0.0741135		0.498842
	0.0277584	0.0367464		0.708004
	0.0410103	0.0311343		0.0251518
	0.0784606	0.222674		0.0925777
	0.0401396	0.18392		0.05808
	0.0495138	0.423691		0.106896
	0.00365352	0.324646		0.0175531
	0.0772769	0.642648		0.105123
	0.0428362	0.184359		0.0148753
	0.180042	0.0996902		0.0251309
	0.0956796	0.49128		0.0215091
	0.0471	0.000852		0.0128303
	0.227863	0.000648		0.0262552
	0.0224707	0.0013497		0.010739
	0.039152	0.00146881		0.0946981
	0.044612	0.00201684		0.148235
	0.0379533	0.000541		0.0217474
	0.060484	0.338727		0.0480606
	0.101414	0.327027		0.141953
	0.137421	0.0250133		0.144855
	0.0840688	0.000885		0.0380864
	0.320308	0.000419		0.0544739
	0.367398	0.053929		0.0425266
	0.21698	0.750738		0.0541652
	0.142185	0.542904		0.048376
	0.271902	0.862653		0.0125309
	0.0646841	0.000801		0.00711585
	0.0346313	0.0358361		0.0152378
	0.0816026	0.00294201		0.0431856
	0.0535144	0.128158		0.564963
	0.248534	0.0688269		0.29521
	0.0938384	0.882048		0.7887
	0.202176	0.90947		0.462216
	0.251428	0.461141		0.289407
	0.0920394	0.37493		0.750116
	0.0570566	0.0634309		0.935543
	0.0295625	0.811567		0.402998
	0.00633651	0.430683		0.192643
	0.128326	0.6267		0.574144
	0.060028	0.289233		0.593638
	0.102497	0.319675		0.912174
	0.0838943	0.825708		0.0656953
	0.0225756	0.824893		0.00991486
	0.0689465	0.958652		0.00807317
	0.0387855	0.86335		0.0158341
	0.0532901	0.576063		0.0171226
	0.0310404	0.606557		0.0190401
	0.0306638	0.851277		0.00896052
	0.0251744	0.727015		0.0157253
	0.0603907	0.200531		0.0185781
	0.0676849	0.312012		0.0123081
	0.0335827	0.292701		0.0172772
	0.0232843	0.338203		0.65361
	0.025627	0.591533		0.516081
	0.00509069	0.374098		0.578571
	0.0181909	0.260742		0.592926
	0.0940237	0.466657		0.675921
	0.171302	0.654577		0.659486
	0.144897	0.454816		0.103599
	0.138717	0.547912		0.109116
	0.106991	0.346148		0.0011416
	0.159268	0.464079		0.00113954
	0.14893	0.371957		0.00105251
	0.0641887	0.56123		0.0136902
	0.095042	0.63164		0.042943
	0.129423	0.942619		0.0257688
	0.112297	0.746926		0.0276221
	0.0600475	0.845256		0.194801
	0.169071	0.00215922		0.225502
	0.0978306	0.00242433		0.00177503
	0.15255	0.0132796		0.00315948
	0.143357	0.0162162		0.00227589
	0.122972	0.00303214		0.245043
	0.202846	0.0206548		0.00103173
	0.0883961	0.375355		0.000798
	0.0587	0.383591		0.000765
	0.223882	0.270167		0.00174045
	0.0297845	0.204006		0.00232819
	0.0237233	0.179584		0.00110317
	0.144021	0.0702305		0.00024
	0.206717	0.109855		0.649205
	0.156553	0.0190026		0.499424
	0.215066	0.104044		0.564678
	0.201105	0.080071		0.604518
	0.0747702	0.11255		0.65105
	0.0375353	0.0788697		0.546382
	0.0949839	0.077633		0.621472
	0.220904	0.0181835		0.652505
	0.238892	0.0108518		0.677118
	0.205422	0.0289214		0.272161
	0.240289	0.0742053		0.143324
	0.156436	0.0816339		0.247067
	0.279518	0.0243109		0.252372
	0.166417	0.0184435		0.165172
	0.117608	0.0762278		0.287055
	0.277226	0.617646		0.230464
	0.0641724	0.968094		0.169029
	0.129445	0.911679		0.661614
	0.111523	0.379634		0.63576
	0.314868	0.0932802		0.17635
	0.123457	0.308726		0.538487
	0.240714	0.878585		0.0993098
	0.24817	0.152106		0.0669153
	0.316256	0.441281		0.0962217
	0.324252	0.533994		0.772047
	0.566401	0.318612		1.81e-06
	0.352978	0.655375		1.1e-06
	0.604638	0.772809		6.94e-06
	0.317867	0.419486		0.001118
	0.511728	0.006071		0.00158241
	0.426909	0.00405487		0.00332714
	0.536871	0.0013998		0.00215132
	0.548359	0.00465174		0.00382745
	0.57468	0.00766824		0.000467
	0.0263267	0.0097937		0.63448
	0.0184677	0.00302672		0.183554
	0.00428103	0.00652957		0.43976
	0.00421049	0.00505417		0.529009
	0.020018	0.00298657		0.247138
	0.0275331	0.00790151		0.336008
	0.480483	0.410268		0.198074
	0.681722	0.510615		0.104349
	0.967043	0.681609		0.106088
	0.55145	0.375145		0.0143551
	0.834662	0.585937		0.477294
	0.968773	0.00582562		0.373116
	0.967286	0.443855		0.228429
	0.885727	0.554755		0.146856
	0.66566	0.658943		0.465782
	0.848841	0.251075		0.255022
	0.724252	0.898607		0.276533
	0.93561	0.878713		0.1771
	0.65054	0.611539		0.167932
	0.871722	0.372898		0.446381
	0.984991	0.43251		0.0570153
	0.896285	0.491298		0.00103305
	0.819939	0.53918		0.187374
	0.686661	0.518209		0.0463963
	0.926585	0.104523		0.0520197
	0.805467	0.370157		0.0584229
	0.672713	0.203122		0.0172361
	0.0180893	0.218295		0.0803016
	0.0449097	0.314109		0.129188
	0.00616861	0.151943		0.10011
	0.00917052	0.147074		0.103542
	0.0274044	0.110961		0.114738
	0.00609912	0.176617		0.0332298
	0.234026	0.39588		0.0652326
	0.18201	0.200397		0.361998
	0.250158	0.430971		0.475376
	0.464046	0.438532		0.466106
	0.201792	0.240716		0.16232
	0.519337	0.00482911		0.198244
	0.354593	0.330162		0.0520441
	0.284737	0.124435		0.24023
	0.142704	0.154483		0.387734
	0.237431	0.644349		0.191766
	0.226793	0.680471		0.0911379
	0.343966	0.100976		0.0307605
	0.344265	0.0714772		0.0166648
	0.631808	0.0598459		0.0610491
	0.273726	0.0154134		0.162101
	0.259417	0.986625		0.248422
	0.512346	0.0453769		0.221641
	0.854763	0.134156		0.239629
	0.341733	0.906334		0.256628
	0.23227	0.795494		0.24009
	0.317297	0.127101		0.297267
	0.180064	0.331442		0.283346
	0.208061	0.261853		0.301254
	0.560864	0.149157		0.228891
	0.183333	0.136009		0.235991
	0.589579	0.215614		0.0875077
	0.439146	0.967735		0.226952
	0.516573	0.886481		0.243678
	0.431888	0.352177		0.0960787
	0.509177	0.627082		0.25134
	0.0154412	0.306817		0.330913
	0.0168237	0.173829		0.146833
	0.0113086	0.0309665		0.113728
	0.0139703	0.350237		0.178367
	0.00130982	0.0234461		0.232806
	0.0112467	0.0402157		0.158649
	0.00749312	0.0433939		0.194216
	0.00156237	0.0252436		0.162005
	0.0155457	0.040332		0.00185532
	0.00924419	0.00399997		0.000578
	0.0127088	0.0392274		0.000208
	0.0106051	0.0234525		0.00034
	0.00893083	0.0224351		0.000168
	0.015616	0.0408777		0.000819
	0.18758	0.00808635		0.000352
	0.166829	0.0357246		0.00144457
	0.330921	0.0385988		0.0812949
	0.345657	0.0263017		0.0914754
	0.32862	0.0380087		0.0170666
	0.278524	0.0325076		0.00949469
	0.329211	0.0396824		0.0045204
	0.141345	0.0264318		0.104535
	0.359991	0.0403633		0.140091
	0.203276	0.0344346		0.732676
	0.252115	0.0332732		0.207089
	0.136247	0.0275229		0.0431039
	0.279255	0.023089		0.0378587
	0.229978	0.0408969		0.157015
	0.164547	0.0432512		0.00120595
	0.270473	0.0290571		0.233615
	0.300463	0.0298905		0.206189
	0.0999636	0.0391035		0.962922
	0.150339	0.0326578		0.38989
	0.111727	0.0430074		0.4399
	0.732845	0.037053		0.310409
	0.110067	0.0343426		0.10019
	0.00471553	0.037438		0.33681
	0.00192435	0.0316701		0.500209
	0.00112206	0.0318199		0.415391
	0.00232852	0.0212532		0.16542
	0.00168014	0.0373894		0.464655
	0.00116842	0.0354869		0.0444032
	0.000931	0.0237375		0.280814
	0.0364845	0.0309062		0.479105
	0.218015	0.0377741		0.440882
	0.253764	0.039437		0.291803
	0.183767	0.0392804		0.493059
	0.350903	0.0233511		0.306542
	0.0838356	0.0226118		0.354996
	0.0318578	0.87648		0.496142
	0.0657035	0.881966		0.449111
	0.0851737	0.159575		0.368459
	0.509906	0.565995		0.470841
	0.868418	6.07e-06		0.479844
	0.522203	7.21e-05		0.529989
	0.520443	5.49e-05		0.529819
	0.551925	4.69e-05		0.518141
	0.559155	0.372332		0.478305
	0.503401	0.176861		0.312752
	0.789452	0.0373295		0.245458
	0.246936	0.486004		0.201829
	0.00427303	0.225685		0.0258095
	0.199802	0.216329		0.0604642
	0.290446	0.00257398		0.103489
	0.0610014	0.212535		0.0881069
	0.433351	0.194082		0.0534632
	0.505723	0.214298		0.0729614
	0.592338	0.125406		0.112649
	0.340961	0.300992		0.100806
	0.222775	0.335458		0.125866
	0.48173	0.779917		0.0813342
	0.459936	0.134296		0.103196
	0.484179	0.157868		0.102805
	0.0090515	0.258821		0.461814
	0.0243194	0.840685		0.372196
	0.265059	0.897055		0.362601
	0.552936	0.177609		0.0534375
	0.00842951	0.609696		0.887157
	0.478307	0.0920385		0.370286
	0.118621	0.0100495		0.670483
	0.0247103	0.124801		0.0486562
	0.0228455	0.128947		0.934786
	0.0120687	0.114939		0.479468
	0.0103643	0.120405		0.00810674
	0.0143731	0.205961		0.552963
	0.0191579	0.0982556		0.503313
	0.0222607	0.210679		0.00105737
	0.013452	0.2127		0.0422516
	0.0223997	0.163099		0.00368078
	0.0151819	0.203663		0.00277368
	0.0184093	0.0849401		0.00126664
	0.0212883	0.124929		0.00132425
	0.00894218	0.0915675		0.0128069
	0.171302	0.129174		0.0510017
	0.463342	0.139585		0.686075
	0.991826	0.0652853		0.888807
	0.753531	0.200566		0.0960986
	0.9623	0.159965		0.326623
	0.981196	0.180831		0.451985
	0.318121	0.240087		0.574292
	0.565532	0.133152		0.360455
	0.00474069	0.308992		0.157096
	0.207317	0.391915		0.17382
	0.219591	0.0187824		0.111716
	0.106477	0.310535		0.341281
	0.0988165	0.3871		0.162354
	0.188886	0.0823695		0.144672
	0.103251	0.147515		0.26071
	0.0145144	0.192959		0.13611
	0.178652	0.039993		0.33018
	0.655991	0.056807		0.18029
	0.664853	0.175923		0.365519
	0.03241	0.11696		0.224752
	0.0161517	0.0132597		7.43e-05
	0.567749	0.0277953		0.000137
	0.152637	0.084043		0.000272
	0.00796069	0.508511		0.000361
	0.751214	0.195175		6.94e-05
	0.151409	0.0203115		6.09e-05
	0.430415	0.492058		0.215312
	0.500871	0.973167		0.139298
	0.863791	0.713697		0.123575
	0.128457	0.879367		0.103585
	0.0656625	0.143575		0.212527
	0.327656	0.0400084		0.176806
	0.25261	0.123821		0.0944533
	0.119024	0.352649		0.00116687
	0.0529674	0.498935		0.000276
	0.0293912	0.461173		1.97e-05
	0.0116889	0.132046		0.0567364
	0.661828	0.212186		0.390612
	0.201723	0.0787461		0.0944801
	0.889283	0.0516546		0.0523053
	0.0376479	0.0109412		0.0153969
	0.0531887	0.00298727		0.0172076
	0.173051	0.15041		0.031752
	0.241691	0.0946547		0.0481966
	0.250672	0.0672159		0.0219411
	0.135896	0.00688707		0.04194
	0.00929358	0.777208		0.0601082
	0.272822	0.967521		0.0421998
	0.0249164	0.668519		0.00923058
	0.096461	0.704694		0.0250642
	0.0837514	0.981105		2.81e-05
	0.0895665	0.392516		0.0112588
	0.0841686	0.221229		0.202754
	0.578802	0.45734		0.18284
	0.545938	0.604651		0.0979973
	0.762809	0.452201		0.0540994
	0.588194	0.843661		0.18113
	0.726076	0.651484		0.332207
	0.614116	0.583112		0.0893995
	0.277848	0.629108		0.0556902
	0.369603	0.399781		0.0459055
	0.128116	0.845267		0.0360111
	0.468708	0.693892		0.173577
	0.0949449	0.144606		0.101808
	0.0191887	0.702566		0.0310662
	0.0249366	0.319218		0.061513
	0.0559036	0.268557		0.0146558
	0.212333	0.708551		0.0154088
	0.0725278	0.381392		0.0272047
	0.0147127	0.194996		0.124996
	0.0528831	0.888117		0.0631557
	0.0647652	0.785562		0.0345431
	0.0507801	0.540332		0.0566974
	0.041408	0.390835		0.0636881
	0.0418641	0.959711		0.0621366
	0.0983379	0.853891		0.0368797
	0.0399673	0.26492		0.062301
	0.00697144	0.270829		0.0179189
	0.085581	0.488565		0.0523725
	0.1063	0.480568		0.00615546
	0.250854	0.0012911		0.00751517
	0.034541	0.00143371		0.0306671
	0.314986	0.000359		0.061068
	0.526102	0.00054		0.0417054
	0.432917	0.000975		0.031341
	0.0182662	0.0487126		0.026936
	0.00591196	0.0231738		0.00875403
	0.0805394	0.0476366		0.0568793
	0.30079	0.0538216		3.4e-06
	0.421812	0.0288733		1.54e-06
	0.122633	0.057413		0.418866
	0.974714	0.014309		0.0958
	0.245909	0.645644		0.156378
	0.433879	0.70546		0.10167
	0.404252	0.785232		3.44e-05
	0.692479	0.840091		0.0018105
	0.544051	0.636531		0.00195901
	0.399698	0.342477		0.00211655
	0.0572737	0.318947		0.00407154
	0.350414	0.226222		0.00307173
	0.524209	0.652725		0.00301129
	0.224075	0.0827011		0.00296395
	0.657033	0.786754		0.00298379
	0.164093	0.162241		0.796116
	0.0826891	0.980091		0.323032
	0.662394	0.533814		0.550918
	0.00167896	0.452525		0.963155
	0.478525	0.12618		0.0541451
	0.797913	0.924723		0.046013
	0.483784	0.799492		0.045035
	0.968531	0.917971		0.252693
	0.499109	0.970699		0.0508709
	0.636821	0.999735		0.0499246
	0.2909	0.125126		0.0727766
	0.342276	0.487616		0.0541715
	0.216074	0.265813		0.0124051
	0.281397	0.223469		0.0850737
	0.195877	0.238406		0.0504226
	0.268038	0.228583		0.0203913
	0.157941	0.0807477		0.0266474
	0.301955	0.135212		0.0236792
	0.6535	0.067643		0.047537
	0.0111872	0.127873		0.0100181
	0.171885	0.0274526		0.058712
	0.0539472	0.0691235		0.00121854
	0.112119	0.0221808		9.19e-05
	0.169967	0.0153306		0.000621
	0.0763822	0.0124919		1.4e-05
	0.0203498	0.0167735		0.00162678
	0.174617	0.560479		0.0681154
	0.176141	0.25773		0.032011
	0.114636	0.058915		0.0106541
	0.0678872	0.167782		0.000255
	0.0257997	0.0939623		0.0278254
	0.0273189	0.189009		0.00781751
	0.0458721	0.77531		0.000409
	0.350881	0.862909		0.574183
	0.25751	0.642248		0.127288
	0.140338	0.611827		0.317975
	0.20513	0.192973		0.220086
	0.15937	0.0206954		0.686236
	0.126178	0.133107		0.152362
	0.195768	0.654661		0.968689
	0.204705	0.408987		0.758658
	0.57905	0.384554		0.657829
	0.33501	0.0249152		0.385259
	0.369782	0.289575		0.28328
	0.370921	0.786467		0.282676
	0.532932	0.523054		0.745361
	0.298822	0.00541197		0.316324
	0.355546	0.00212537		0.00574026
	0.976751	0.00695354		0.015629
	0.279179	0.000836		0.473379
	0.845343	0.00147484		0.149603
	0.755338	0.00246586		0.0998079
	0.720031	0.00897036		0.0261063
	0.359624	0.00132787		0.0504679
	0.483814	0.000605		0.0665273
	0.0765435	0.00485073		0.121977
	0.0671593	0.630343		0.0145043
	0.339339	0.168509		0.14005
	0.681421	0.0151781		0.00540635
	0.193632	0.709856		0.0727369
	0.231781	0.0700315		0.0543258
	0.196528	0.151083		0.0478767
	0.154209	0.166658		0.103822
	0.216661	0.0415099		0.015233
	0.0999555	0.0425923		0.0759998
	0.718872	0.119744		0.159287
	0.767253	0.0060233		0.178091
	0.781737	0.156796		0.101574
	0.273892	0.745855		0.181362
	0.61662	0.412321		0.205168
	0.19762	0.0808977		0.179144
	0.583351	0.92969		0.182847
	0.111832	0.862774		0.20303
	0.478855	0.874494		0.18624
	0.577082	0.959739		0.189452
	0.115991	0.996488		0.0417258
	0.00255772	0.9687		0.194866
	0.410916	0.384719		0.125061
	0.219658	0.124414		0.181633
	0.358497	0.959085		0.199061
	0.0116179	0.272364		0.165327
	0.0107686	0.373776		0.08716
	0.346156	0.406005		0.00966523
	0.696428	0.279835		0.0057236
	0.0756635	0.649275		0.00564255
	0.0464757	0.659355		0.00514565
	0.0280764	0.355887		0.00144393
	0.000976	0.438143		0.00144393
	0.0608742	0.602805		0.00338872
	0.382386	0.500387		0.00338872
	0.453795	0.351728		0.00176006
	0.284463	0.227696		0.00176006
	0.275712	0.151115		0.00110289
	0.0234908	0.0859987		0.00110289
	0.337222	0.0825072		0.936946
	0.341434	0.077913		0.380624
	0.201764	0.189985		0.3598
	0.050706	0.252916		0.41516
	0.149507	0.23442		0.280144
	0.142568	0.262271		0.0519331
	0.948209	0.0965056		0.833339
	0.301964	0.146843		0.130951
	0.0505907	0.14623		0.0123112
	0.0448289	0.111755		0.00567766
	0.0433798	0.263393		0.0136866
	0.0503689	0.230087		0.0177144
	0.0359826	0.100003		0.00738882
	0.0440799	0.177733		0.0352403
	0.0365786	0.271426		0.0310194
	0.0527045	0.277759		0.130704
	0.861322	0.185263		0.0276538
	0.280576	0.158743		0.0790067
	0.259046	0.157023		0.0332508
	0.31413	0.0895686		0.103254
	0.716778	0.271833		0.108421
	0.333521	0.01204		0.184304
	0.142604	0.0218917		0.198841
	0.289353	0.0196631		0.19863
	0.586508	0.319713		0.125098
	5.87e-05	0.850687		0.045236
	0.436991	0.270014		0.236776
[truncated: 5,732 more rows]

## Sheet: Figure 5c
Figure 5c
	LB	LA	Bas
	0.0840875	0.335725	0.292203
	0.0965447	0.431571	0.417335
	0.0691464	0.170358	19.2101
	0.267348	0.0770034	1.571
	0.842493
	0.197969
	0.210351
	0.127537
	0.557949
	0.115557
	0.186517

## Sheet: Figure 3b
Figure 3b
	Normal	Tumor	Met
	0.57346	1.2651	1.12111
	0.319979	1.19156	1.27124
	0.591961	0.468241	0.87848
	0.424742	1.78181	1.42727
	0.421872	1.26188	0.228364
	0.352649	1.67937	0.439049
	0.483831	0.596941	0.773116
	0.348444	0.574247	1.56996
	1.71347	0.583552	1.56841
	0.415488	1.00717	0.902734
	0.674288	1.28909	1.07147
	0.649362	1.85985	0.431022
	0.532405	1.22267	1.86698
	1.29136	0.679068	0.273871
	0.519869	0.827453	1.25461
	0.228269	0.644019	1.19958
	1.63788	0.145382	1.0488
	0.437173	0.593003	0.929827
	1.06316	1.52813	0.372864
	0.489153	0.346581	0.966812
	0.658949	0.50559	1.46373
		0.789919	0.702225

## Sheet: Figure 2b
Figure 2b
	Normal	Tumor	Met
	0.662464	1.88653	1.33982
	0.425465	0.887742	1.84216
	0.514796	0.750364	1.30824
	1.0762	2.10501	1.51475
	1.02984	2.59433	0.413932
	0.523501	2.73611	0.819747
	0.618297	0.489442	0.682357
	0.620022	0.592271	0.95109
	1.15434	0.754854	1.03574
	0.484163	0.418513	0.86162
	0.582879	0.677772	3.51884
	0.595134	0.843087	0.518595
	0.547145	0.851944	0.797284
	0.850208	0.765023	0.440097
	0.598537	1.98354	1.48792
	0.40481	0.40796	1.28504
	1.43778	0.430278	1.43799
	1.0754	0.97726	1.2953
	1.15185	0.57656	0.546631
	0.454686	0.469319	0.683711
	0.65496	0.169026	1.15781
		0.755131	1.66687

## Sheet: Figure 1c
Figure 1c
	Normal	Tumor	Met
	2.76913	0.344161	0.681689
	0.370202	0.222061	0.656636
	3.598	1.64375	0.347015
	1.32758	0.289161	0.349817
	0.384047	0.358629	0.34474
	2.55077	0.279237	1.89572
	4.09824	0.351151	4.48966
	5.38617	3.24519	0.317921
	0.402116	1.95109	0.285382
	5.76464	0.336698	0.388166
	2.76495	0.267479	0.369939
	1.229	0.349226	4.17822
	3.54388	0.76275	0.339989
	0.375042	0.313372	0.33229
	0.902858	1.12169	0.432147
	6.12359	3.2169	0.679798
	0.388443	0.317631	0.619123
	0.291178	2.95633	0.451905
	0.480556	1.24367	3.69137
	2.21692	6.61903	0.572906
	0.646801	0.308448	0.388292
		0.620662	0.325404
